# Supplementary material for: A Tunable, Simplified Model for Biological Latch Mediated Spring Actuated Systems
Source: Integr Org Biol. 2022 Jul 30;4(1):obac032. doi: 10.1093/iob/obac032 (PMC9434652; doi:10.1093/iob/obac032)
Supplement: obac032_Supplemental_Files [file obac032_supplemental_files.zip]

Archive with 17 entries (17 files):
- iopams.sty
- iopart.cls
- iopart10.clo
- iopart12.clo
- lamsamodel.eps
- latchfig.eps
- lever_arm_simplification.eps
- lever_derivation_schematic.eps
- loadfig.eps
- model-paper.zip
- model_intro_lever_version.eps
- oup-authoring-template.cls
- posmlab-library.bib
- power_vs_mass_V2.eps
- results_fig_1.eps
- setstack.sty
- tan_theta.eps
