# Supplementary material for: A Tunable, Simplified Model for Biological Latch Mediated Spring Actuated Systems
Source: Integr Org Biol. 2022 Jul 30;4(1):obac032. doi: 10.1093/iob/obac032 (PMC9434652; doi:10.1093/iob/obac032)
Supplement: obac032_Supplemental_Files [file obac032_supplemental_files.zip › iopams.sty]

%% 
%% This is file `iopams.sty'
%% File to include AMS fonts and extra definitions for bold greek 
%% characters for use with iopart.cls
%%
\NeedsTeXFormat{LaTeX2e}
\ProvidesPackage{iopams}[1997/02/13 v1.0]
\RequirePackage{amsgen}[1995/01/01]
\RequirePackage{amsfonts}[1995/01/01]
\RequirePackage{amssymb}[1995/01/01]
\RequirePackage{amsbsy}[1995/01/01]
%
\iopamstrue   % \newif\ifiopams in iopart.cls & iopbk2e.cls
%             % allows optional text to be in author guidelines
%
% Bold lower case Greek letters
%
\newcommand{\balpha}{\boldsymbol{\alpha}}
\newcommand{\bbeta}{\boldsymbol{\beta}}
\newcommand{\bgamma}{\boldsymbol{\gamma}}
\newcommand{\bdelta}{\boldsymbol{\delta}}
\newcommand{\bepsilon}{\boldsymbol{\epsilon}}
\newcommand{\bzeta}{\boldsymbol{\zeta}}
\newcommand{\bfeta}{\boldsymbol{\eta}}
\newcommand{\btheta}{\boldsymbol{\theta}}
\newcommand{\biota}{\boldsymbol{\iota}}
\newcommand{\bkappa}{\boldsymbol{\kappa}}
\newcommand{\blambda}{\boldsymbol{\lambda}}
\newcommand{\bmu}{\boldsymbol{\mu}}
\newcommand{\bnu}{\boldsymbol{\nu}}
\newcommand{\bxi}{\boldsymbol{\xi}}
\newcommand{\bpi}{\boldsymbol{\pi}}
\newcommand{\brho}{\boldsymbol{\rho}}
\newcommand{\bsigma}{\boldsymbol{\sigma}}
\newcommand{\btau}{\boldsymbol{\tau}}
\newcommand{\bupsilon}{\boldsymbol{\upsilon}}
\newcommand{\bphi}{\boldsymbol{\phi}}
\newcommand{\bchi}{\boldsymbol{\chi}}
\newcommand{\bpsi}{\boldsymbol{\psi}}
\newcommand{\bomega}{\boldsymbol{\omega}}
\newcommand{\bvarepsilon}{\boldsymbol{\varepsilon}}
\newcommand{\bvartheta}{\boldsymbol{\vartheta}}
\newcommand{\bvaromega}{\boldsymbol{\varomega}}
\newcommand{\bvarrho}{\boldsymbol{\varrho}}
\newcommand{\bvarzeta}{\boldsymbol{\varsigma}}  %NB really sigma
\newcommand{\bvarsigma}{\boldsymbol{\varsigma}}
\newcommand{\bvarphi}{\boldsymbol{\varphi}}
%
% Bold upright capital Greek letters
%
\newcommand{\bGamma}{\boldsymbol{\Gamma}}
\newcommand{\bDelta}{\boldsymbol{\Delta}}
\newcommand{\bTheta}{\boldsymbol{\Theta}}
\newcommand{\bLambda}{\boldsymbol{\Lambda}}
\newcommand{\bXi}{\boldsymbol{\Xi}}
\newcommand{\bPi}{\boldsymbol{\Pi}}
\newcommand{\bSigma}{\boldsymbol{\Sigma}}
\newcommand{\bUpsilon}{\boldsymbol{\Upsilon}}
\newcommand{\bPhi}{\boldsymbol{\Phi}}
\newcommand{\bPsi}{\boldsymbol{\Psi}}
\newcommand{\bOmega}{\boldsymbol{\Omega}}
%
% Bold versions of miscellaneous symbols
%
\newcommand{\bpartial}{\boldsymbol{\partial}}
\newcommand{\bell}{\boldsymbol{\ell}}
\newcommand{\bimath}{\boldsymbol{\imath}}
\newcommand{\bjmath}{\boldsymbol{\jmath}}
\newcommand{\binfty}{\boldsymbol{\infty}}
\newcommand{\bnabla}{\boldsymbol{\nabla}}
\newcommand{\bdot}{\boldsymbol{\cdot}}
%
% Symbols for caption
%
\renewcommand{\opensquare}{\mbox{$\square$}}
\renewcommand{\opentriangle}{\mbox{$\vartriangle$}}
\renewcommand{\opentriangledown}{\mbox{$\triangledown$}}
\renewcommand{\opendiamond}{\mbox{$\lozenge$}}
\renewcommand{\fullsquare}{\mbox{$\blacksquare$}}
\newcommand{\fulldiamond}{\mbox{$\blacklozenge$}}
\newcommand{\fullstar}{\mbox{$\bigstar$}}
\newcommand{\fulltriangle}{\mbox{$\blacktriangle$}}
\newcommand{\fulltriangledown}{\mbox{$\blacktriangledown$}}

\endinput
%% 
%% End of file `iopams.sty'.
