# Supplementary material for: A Tunable, Simplified Model for Biological Latch Mediated Spring Actuated Systems
Source: Integr Org Biol. 2022 Jul 30;4(1):obac032. doi: 10.1093/iob/obac032 (PMC9434652; doi:10.1093/iob/obac032)
Supplement: obac032_Supplemental_Files [file obac032_supplemental_files.zip › posmlab-library.bib]

Automatically generated by Mendeley Desktop 1.19.4
Any changes to this file will be lost if it is regenerated by Mendeley.

BibTeX export options can be customized via Options -> BibTeX in Mendeley Desktop

@inproceedings{Golden1997,
abstract = {Traditional methods to characterize materials that exhibit nonlinear viscoelastic response, such as those materials used in the fabrication of high-altitude scientific balloons, require significant time for tests and analyses. Dynamic mechanical test and analysis techniques rapidly identify viscoelastic response, but these methods are appropriate for (and limited to) linear behavior. Herein, the authors present a model for nonlinear characterization based on Schapery's nonlinear viscoelastic theory extended to dynamic mechanical methodologies. Furthermore, the authors describe a test protocol for experiments to characterize the nonlinear viscoelastic response of materials using dynamic mechanical test and analysis methodologies. Several test cases are presented to validate the efforts, and these results show excellent agreement between predictions of nonlinear response and measurements from experiments.},
author = {Golden, Hunter and Strganac, Thomas W. and Schapery, Richard A.},
booktitle = {AIAA International Balloon Technology Conference, 1997},
doi = {10.2514/6.1997-1470},
file = {:C$\backslash$:/Users/milton/Google Drive/posmlab/Papers/Golden et al ASME J Applied Mechanics 1999.pdf:pdf},
title = {{An approach to characterize nonlinear viscoelastic material behavior using dynamic mechanical tests and analyses}},
year = {1997}
}
@article{Pringle2005,
abstract = {Ballistospore discharge is a feature of 30 000 species of mushrooms, basidiomycete yeasts and pathogenic rusts and smuts. The biomechanics of discharge may involve an abrupt change in the center of mass associated with the coalescence of Buller's drop and the spore. However this process occurs so rapidly that the launch of the ballistospore has never been visualized. Here we report ultra high-speed video recordings of the earliest events of spore dispersal using the yeast Itersonilia perplexans and the distantly related jelly fungus Auricularia auricula. Images taken at camera speeds of up to 100 000 frames/s demonstrate that ballistospore discharge does involve the coalescence of Buller's drop and the spore. Recordings of I. perplexans demonstrate that although coalescence may result from the directed collapse of Buller's drop onto the spore, it also may involve the movement of the spore toward the drop. The release of surface tension at coalescence provides the energy and directional momentum to propel the drop and spore away from the fungus. Analyses show that ballistospores launch into the air at initial accelerations in excess of 10 000 g. There is no known analog of this micromechanical process in animals, plants or bacteria, but the recent development of a surface tension motor may mimic the fungal biology described here. {\textcopyright} 2005 by The Mycological Society of America.},
author = {Pringle, Anne and Patek, Sheila N. and Fischer, Mark and Stolze, Jessica and Money, Nicholas P.},
doi = {10.3852/mycologia.97.4.866},
file = {:C$\backslash$:/Users/milton/Google Drive/posmlab/Papers/Pringle et al Mycologia 2005.pdf:pdf},
issn = {00275514},
journal = {Mycologia},
keywords = {Buller's drop,Fungal biomechanics,Surface tension catapult},
number = {4},
pages = {866--871},
title = {{The captured launch of a ballistospore}},
volume = {97},
year = {2005}
}
@article{Munoz2019,
abstract = {Animals use a diverse array of motion to feed, escape predators, and reproduce. Linking morphology, performance, and fitness is a foundational paradigm in organismal biology and evolution. Yet, the influence of mechanical relationships on evolutionary diversity remains unresolved. Here, I focus on the many-to-one mapping of form to function, a widespread, emergent property of many mechanical systems in nature, and discuss how mechanical redundancy influences the tempo and mode of phenotypic evolution. By supplying many possible morphological pathways for functional adaptation, many-to-one mapping can release morphology from selection on performance. Consequently, many-to-one mapping decouples morphological and functional diversification. In fish, for example, parallel morphological evolution is weaker for traits that contribute to mechanically redundant motions, like suction feeding performance, than for systems with one-to-one form-function relationships, like lower jaw lever ratios. As mechanical complexity increases, historical factors play a stronger role in shaping evolutionary trajectories. Many-to-one mapping, however, does not always result in equal freedom of morphological evolution. The kinematics of complex systems can often be reduced to variation in a few traits of high mechanical effect. In various different four-bar linkage systems, for example, mechanical output (kinematic transmission) is highly sensitive to size variation in one or two links, and insensitive to variation in the others. In four-bar linkage systems, faster rates of evolution are biased to traits of high mechanical effect. Mechanical sensitivity also results in stronger parallel evolution - evolutionary transitions in mechanical output are coupled with transition in linkages of high mechanical effect. In other words, the evolutionary dynamics of complex systems can actually approximate that of simpler, one-to-one systems when mechanical sensitivity is strong. When examined in a macroevolutionary framework, the same mechanical system may experience distinct selective pressures in different groups of organisms. For example, performance tradeoffs are stronger for organisms that use the same mechanical structure for more functions. In general, stronger performance tradeoffs result in less phenotypic diversity in the system and, sometimes, a slower rate of evolution. These macroevolutionary trends can contribute to unevenness in functional and lineage diversity across the tree of life. Finally, I discuss how the evolution of mechanical systems informs our understanding of the relative roles of determinism and contingency in evolution.},
author = {Mu{\~{n}}oz, Martha M.},
doi = {10.1093/icb/icz077},
file = {:C$\backslash$:/Users/milton/Google Drive/posmlab/Papers/Munoz ICB 2019.pdf:pdf},
issn = {15577023},
journal = {Integrative and Comparative Biology},
number = {3},
pages = {705--715},
pmid = {31134268},
title = {{The Evolutionary Dynamics of Mechanically Complex Systems}},
volume = {59},
year = {2019}
}
@article{Abbott2019,
abstract = {Animals can amplify the mechanical power output of their muscles as they jump to escape predators or strike to capture prey. One mechanism for amplification involves muscle-tendon unit (MT) systems in which a spring element (series elastic element [SEE]) is pre-stretched while held in place by a "latch" that prevents immediate transmission of muscle (or contractile element, CE) power to the load. In principle, this storage phase is followed by a triggered release of the latch, and elastic energy released from the SEE enables power amplification (PRATIO=PLOAD/PCE,max {\textgreater}1.0), whereby the peak power delivered from MT to the load exceeds the maximum power limit of the CE in isolation. Latches enable power amplification by increasing the muscle work generated during storage and reducing the duration over which that stored energy is released to power a movement. Previously described biological "latches" include: Skeletal levers, anatomical triggers, accessory appendages, and even antagonist muscles. In fact, many species that rely on high-powered movements also have a large number of muscles arranged in antagonist pairs. Here, we examine whether a decaying antagonist force (e.g., from a muscle) could be useful as an active latch to achieve controlled energy transmission and modulate peak output power. We developed a computer model of a frog hindlimb driven by a compliant MT. We simulated MT power generated against an inertial load in the presence of an antagonist force "latch" (AFL) with relaxation time varying from very fast (10 ms) to very slow (1000 ms) to mirror physiological ranges of antagonist muscle. The fastest AFL produced power amplification (PRATIO=5.0) while the slowest AFL produced power attenuation (PRATIO=0.43). Notably, AFLs with relaxation times shorter than ∼300 ms also yielded greater power amplification (PRATIO{\textgreater}1.20) than the system driving the same inertial load using only an agonist MT without any AFL. Thus, animals that utilize a sufficiently fast relaxing AFL ought to be capable of achieving greater power output than systems confined to a single agonist MT tuned for maximum PRATIO against the same load.},
author = {Abbott, Emily M. and Nezwek, Teron and Schmitt, Daniel and Sawicki, Gregory S.},
doi = {10.1093/icb/icz141},
file = {:C$\backslash$:/Users/milton/Google Drive/posmlab/Papers/Abbott et al ICB 2019.pdf:pdf},
issn = {15577023},
journal = {Integrative and Comparative Biology},
number = {6},
pages = {1546--1558},
pmid = {31418784},
title = {{Hurry up and get out of the way! exploring the limits of muscle-based latch systems for power amplification}},
volume = {59},
year = {2019}
}
@article{Larabee2018a,
abstract = {What is the limit of animal speed and what mechanisms produce the fastest movements? More than natural history trivia, the answer provides key insight into the form-function relationship of musculoskeletal movement and can determine the outcome of predator-prey interactions. The fastest known animal movements belong to arthropods, including trap-jaw ants, mantis shrimp and froghoppers, that have incorporated latches and springs into their appendage systems to overcome the limits of muscle power. In contrast to these examples of power amplification, where separate structures act as latch and spring to accelerate an appendage, some animals use a 'snap-jaw' mechanism that incorporates the latch and spring on the accelerating appendage itself. We examined the kinematics and functional morphology of the Dracula ant, Mystrium camillae, who use a snap-jaw mechanism to quickly slide their mandibles across each other similar to a finger snap. Kinematic analysis of high-speed video revealed that snap-jaw ant mandibles complete their strike in as little as 23 $\mu$sec and reach peak velocities of 90 m s-1, making them the fastest known animal appendage. Finite-element analysis demonstrated that snap-jaw mandibles were less stiff than biting non-power-amplified mandibles, consistent with their use as a flexible spring. These results extend our understanding of animal speed and demonstrate how small changes in morphology can result in dramatic differences in performance.},
author = {Larabee, Fredrick J. and Smith, Adrian A. and Suarez, Andrew V.},
doi = {10.1098/rsos.181447},
file = {:C$\backslash$:/Users/milton/Google Drive/posmlab/Papers/Larabee et al RSOS 2018.pdf:pdf},
issn = {20545703},
journal = {Royal Society Open Science},
keywords = {Ants,Finite-element analysis,Functional morphology,MicroCT,Power amplification},
number = {12},
title = {{Snap-jaw morphology is specialized for high-speed power amplification in the Dracula ant, Mystrium camillae}},
volume = {5},
year = {2018}
}
@article{Koch1998,
abstract = {Here we present the cloning, expression and immunocytochemical localization of a novel 24 kDa protein, designated spinalin, which is present in the spines and operculum of Hydra nematocysts. Spinalin cDNA clones were identified by in situ hybridization to differentiating nematocytes. Sequencing of a full-length clone revealed the presence of an N-terminal signal peptide, suggesting that the mature protein is sorted via the endoplasmic reticulum to the post-Golgi vacuole in which the nematocyst is formed. The N-terminal region of spinalin (154 residues) is very rich in glycines (48 residues) and histidines (33 residues). A central region of 35 residues contains 19 glycines, occurring mainly as pairs. For both regions a polyglycine-like structure is likely and this may be stabilized by hydrogen bond-mediated chain association. Similar sequences found in loricrins, cytokeratins and avian keratins are postulated to participate in formation of supramolecular structures. Spinalin is terminated by a basic region (6 lysines out of 15 residues) and an acidic region (9 glutamates and 9 aspartates out of 32 residues). Western blot analysis with a polyclonal antibody generated against a recombinant 19 kDa fragment of spinalin showed that spinalin is localized in nematocysts. Following dissociation of the nematocyst's capsule wall with DTT, spinalin was found in the insoluble fraction containing spines and the operculum. Immunocytochemical analysis of developing nematocysts revealed that spinalin first appears in the matrix but then is transferred through the capsule wall at the end of morphogenesis to form spines on the external surface of the inverted tubule and the operculum.},
author = {Koch, Alexander W. and Holstein, Thomas W. and Mala, Carola and Kurz, Eva and Engel, J{\"{u}}rgen and David, Charles N.},
file = {:C$\backslash$:/Users/milton/Google Drive/posmlab/Papers/Koch et al J Cell Sci 1998.pdf:pdf},
issn = {00219533},
journal = {Journal of Cell Science},
keywords = {Hydra,Nematocyst,Nematocyte,Spinalin},
number = {11},
pages = {1545--1554},
title = {{Spinalin, a new glycine- and histidine-rich protein in spines of Hydra nematocysts}},
volume = {111},
year = {1998}
}
@article{Bartlett2015,
abstract = {Roboticists have begun to design biologically inspired robots with soft or partially soft bodies, which have the potential to be more robust and adaptable, and safer for human interaction, than traditional rigid robots. However, key challenges in the design and manufacture of soft robots include the complex fabrication processes and the interfacing of soft and rigid components. We used multimaterial three-dimensional (3D) printing to manufacture a combustion-powered robot whose body transitions from a rigid core to a soft exterior. This stiffness gradient, spanning three orders of magnitude in modulus, enables reliable interfacing between rigid driving components (controller, battery, etc.) and the primarily soft body, and also enhances performance. Powered by the combustion of butane and oxygen, this robot is able to perform untethered jumping.},
author = {Bartlett, Nicholas W. and Tolley, Michael T. and Overvelde, Johannes T.B. and Weaver, James C. and Mosadegh, Bobak and Bertoldi, Katia and Whitesides, George M. and Wood, Robert J.},
doi = {10.1126/science.aab0129},
file = {:C$\backslash$:/Users/milton/Google Drive/posmlab/Papers/Bartlett Science 2015.pdf:pdf},
issn = {10959203},
journal = {Science},
number = {6244},
pages = {161--165},
title = {{A 3D-printed, functionally graded soft robot powered by combustion}},
volume = {349},
year = {2015}
}
@article{Whitaker2007a,
abstract = {1. Rapid movements in fungi and plants have evolved in different species to facilitate the dispersal of spores and seeds. The mechanisms of action can differ among species, but the effectiveness of these movements has rarely, if ever, been tested. Here we show through a quantitative biomechanical analysis that the stamens of Cornus canadensis L. (bunchberry) are ideal for catapulting pollen vertically at high speeds. 2. We develop a biomechanical model to describe the explosive launch of pollen from the flowers of bunchberry. The model determines the equation of motion for the stamens based only on the morphology and measurements of the parts of the stamens. To measure the motion of the stamens to compare with our model, we analysed individual frames of a video taken at 10 000 fps. 3. The thecae of adjacent stamens dehisce in bud so that the stomia face each other, retaining pollen between neighbouring anthers. As the flowers open, pollen is accelerated vertically as long as the thecae remain in contact. Pollen is released only when the anthers move horizontally and separate. 4. The observed motion of the stamens matches the results from our model through release of the pollen. The model reveals that pollen release (horizontal movement of the anthers) occurs only after the vertical speed is at its maximum. Thus, for this particular catapult mechanism, the morphology of the stamens is optimal for launching light, dry pollen straight upwards at high speed. Pollen launched vertically at high speed both enhances insect pollination by helping to making pollen stick on visiting insects, and also allows for successful wind pollination by propelling pollen into the air column. Seed set by inflorescences in pollinator-exclosure cages further supports the ability of this flower to use wind as a pollination mechanism. {\textcopyright} 2007 The Authors.},
author = {Whitaker, D. L. and Webster, L. A. and Edwards, J.},
doi = {10.1111/j.1365-2435.2007.01249.x},
file = {:C$\backslash$:/Users/milton/Google Drive/posmlab/Papers/Whitaker et al Funct Ecol 2007.pdf:pdf},
issn = {02698463},
journal = {Functional Ecology},
keywords = {Bunchberry,Dogwood,Plant motion,Pollination},
number = {2},
pages = {219--225},
title = {{The biomechanics of Cornus canadensis stamens are ideal for catapulting pollen vertically}},
volume = {21},
year = {2007}
}
@article{Sakes2016,
abstract = {Background In nature, shooting mechanisms are used for a variety of purposes, including prey capture, defense, and reproduction. This review offers insight into the working principles of shooting mechanisms in fungi, plants, and animals in the light of the specific functional demands that these mechanisms fulfill. Methods We systematically searched the literature using Scopus and Web of Knowledge to retrieve articles about solid projectiles that either are produced in the body of the organism or belong to the body and undergo a ballistic phase. The shooting mechanisms were categorized based on the energy management prior to and during shooting. Results Shooting mechanisms were identified with projectile masses ranging from 1.10-9 mg in spores of the fungal phyla Ascomycota and Zygomycota to approximately 10,300 mg for the ballistic tongue of the toad Bufo alvarius. The energy for shooting is generated through osmosis in fungi, plants, and animals or muscle contraction in animals. Osmosis can be induced by water condensation on the system (in fungi), or water absorption in the system (reaching critical pressures up to 15.4 atmospheres; observed in fungi, plants, and animals), or water evaporation from the system (reaching up to -197 atmospheres; observed in plants and fungi). The generated energy is stored as elastic (potential) energy in cell walls in fungi and plants and in elastic structures in animals, with two exceptions: (1) in the momentum catapult of Basidiomycota the energy is stored in a stalk (hilum) by compression of the spore and droplets and (2) in Sphagnum energy is mainly stored in compressed air. Finally, the stored energy is transformed into kinetic energy of the projectile using a catapult mechanism delivering up to 4,137 J/kg in the osmotic shooting mechanism in cnidarians and 1,269 J/kg in the muscle-powered appendage strike of the mantis shrimp Odontodactylus scyllarus. The launch accelerations range from 6.6g in the frog Rana pipiens to 5,413,000g in cnidarians, the launch velocities from 0.1 m/s in the fungal phylum Basidiomycota to 237 m/ s in the mulberry Morus alba, and the launch distances from a few thousands of a millimeter in Basidiomycota to 60 m in the rainforest tree Tetraberlinia moreliana. The mass-specific power outputs range from 0.28 W/kg in the water evaporation mechanism in Basidiomycota to 1.97.109 W/kg in cnidarians using water absorption as energy source. Discussion and conclusions The magnitude of accelerations involved in shooting is generally scale-dependent with the smaller the systems, discharging the microscale projectiles, generating the highest accelerations. The mass-specific power output is also scale dependent, with smaller mechanisms being able to release the energy for shooting faster than larger mechanisms, whereas the mass-specific work delivered by the shooting mechanism is mostly independent of the scale of the shooting mechanism. Higher mass-specific work-values are observed in osmosis-powered shooting mechanisms ( ≤ 4,137 J/kg) when compared to muscle-powered mechanisms (≤ 1,269 J/kg). The achieved launch parameters acceleration, velocity, and distance, as well as the associated delivered power output and work, thus depend on the working principle and scale of the shooting mechanism.},
author = {Sakes, Aim{\'{e}}e and {Van Wiel}, Marleen Der and Henselmans, Paul W.J. and {Van Leeuwen}, Johan L. and Dodou, Dimitra and Breedveld, Paul},
doi = {10.1371/journal.pone.0158277},
file = {:C$\backslash$:/Users/milton/Google Drive/posmlab/Papers/Sakes et al PLoS ONE 2016.pdf:pdf},
issn = {19326203},
journal = {PLoS ONE},
number = {7},
pages = {1--46},
title = {{Shooting mechanisms in nature: A systematic review}},
volume = {11},
year = {2016}
}
@article{Sutrisno2019,
abstract = {Shoes were invented to provide user comfort using rubber soles, despite marginal improvement in human mobility. Unlike shoes, current lower-limb exoskeletons use fixed stiffness springs to store and recycle energy to improve mobility. However, the maximum kinetic energy a human can accumulate when augmented with a fixed stiffness spring is limited by the maximum deflection and the ability of the limbs to generate force; tying the advantage of fixed stiffness exoskeletons to biological constraints. Here, we propose a method for improving mobility using quasi-passive variable stiffness spring exoskeletons, where the maximum kinetic energy accumulated by a human is independent of the limb deflection and the ability of the limb to generate force. This is achieved by a variable stiffness augmentation of the human, where the exoskeleton does not provide mechanical work. The theoretical advantage provided by this new augmentation method can be useful in demanding tasks, where humans could benefit from increased speed and reduced energy cost of motion.},
author = {Sutrisno, Amanda and Braun, David J.},
doi = {10.1109/TNSRE.2019.2899753},
file = {:C$\backslash$:/Users/milton/Google Drive/posmlab/Papers/Sutrisno and Braun IEEE Neural Sys Rehab Eng 2019.pdf:pdf},
issn = {15344320},
journal = {IEEE Transactions on Neural Systems and Rehabilitation Engineering},
keywords = {Exoskeletons,quasi-passive stiffness modulation,variable stiffness augmentation},
number = {3},
pages = {487--496},
publisher = {IEEE},
title = {{Enhancing Mobility with Quasi-Passive Variable Stiffness Exoskeletons}},
volume = {27},
year = {2019}
}
@article{Hu2017,
abstract = {Comparative biomechanics offers an opportunity to explore the evolution of disparate biological systems that share common underlying mechanics. Four-bar linkage modeling has been applied to various biological systems such as fish jaws and crustacean appendages to explore the relationship between biomechanics and evolutionary diversification. Mechanical sensitivity states that the functional output of a mechanical system will show differential sensitivity to changes in specific morphological components. We document similar patterns of mechanical sensitivity in two disparate four-bar systems from different phyla: the opercular four-bar system in centrarchid fishes and the raptorial appendage of stomatopods. We built dynamic linkage models of 19 centrarchid and 36 stomatopod species and used phylogenetic generalized least squares regression (PGLS) to compare evolutionary shifts in linkage morphology and mechanical outputs derived from the models. In both systems, the kinematics of the four-bar mechanism show significant evolutionary correlation with the output link, while travel distance of the output arm is correlated with the coupler link. This common evolutionary pattern seen in both fish and crustacean taxa is a potential consequence of the mechanical principles underlying four-bar systems. Our results illustrate the potential influence of physical principles on morphological evolution across biological systems with different structures, behaviors, and ecologies.},
author = {Hu, Yinan and Nelson-Maney, Nathan and Anderson, Philip S.L.},
doi = {10.1111/evo.13208},
file = {:C$\backslash$:/Users/milton/Google Drive/posmlab/Papers/Hu et al Evolution 2017.pdf:pdf},
issn = {15585646},
journal = {Evolution},
keywords = {Biomechanics,evolution,fish,mantis shrimp,mechanical sensitivity},
number = {5},
pages = {1397--1405},
pmid = {28230239},
title = {{Common evolutionary trends underlie the four-bar linkage systems of sunfish and mantis shrimp}},
volume = {71},
year = {2017}
}
@article{Kovac2008,
abstract = {Jumping can be a very efficient mode of locomotion for small robots to overcome large obstacles and travel in natural, rough terrain. In this paper we present the development and characterization of a novel 5cm, 7g jumping robot. It can jump obstacles more than 27 times its own size and outperforms existing jumping robots by one order of magnitude with respect to jump height per weight and jump height per size. It employs elastic elements in a four bar linkage leg system to allow for very powerful jumps and adjustment of the jumping force, take-off angle and force profile during the acceleration phase. {\textcopyright}2008 IEEE.},
author = {Kova{\v{c}}, Mirko and Fuchs, Martin and Guignard, Andr{\'{e}} and Zufferey, Jean Christophe and Floreano, Dario},
doi = {10.1109/ROBOT.2008.4543236},
file = {:C$\backslash$:/Users/milton/Google Drive/posmlab/Papers/Kovac et al IEEE 2008.pdf:pdf},
isbn = {9781424416479},
issn = {10504729},
journal = {Proceedings - IEEE International Conference on Robotics and Automation},
number = {c},
pages = {373--378},
title = {{A miniature 7g jumping robot}},
year = {2008}
}
@article{Olberding2019,
abstract = {Systems powered by elastic recoil need a latch to prevent motion while a spring is loaded but allow motion during spring recoil. Some jumping animals that rely on elastic recoil use the increasing mechanical advantage of limb extensor muscles to accomplish latching. We examined the ways in which limb morphology affects latching and the resulting performance of an elastic-recoil mechanism. Additionally, because increasing mechanical advantage is a consequence of limb extension that may be found in many systems, we examined the mechanical consequences for muscle in the absence of elastic elements. By simulating muscle contractions against a simplified model of an extending limb, we found that increasing mechanical advantage can limit the work done by muscle by accelerating muscle shortening during limb extension. The inclusion of a series elastic element dramatically improves mechanical output by allowing for additional muscle work that is stored and released from the spring. This suggests that elastic recoil may be beneficial for more animals than expected when assuming peak isotonic power output from muscle during jumping. The mechanical output of elastic recoil depends on limb morphology; long limbs moving small loads maximize total work, but it is done at a low power, whereas shorter limbs moving larger loads do less work at a higher power. This work-power trade-off of limb morphology is true with or without an elastic element. Systems with relatively short limbs may have performance that is robust to variable conditions such as body mass or muscle activation, while long-limbed systems risk complete failure with relatively minor perturbations. Finally, a changing mechanical advantage latch allows for muscle work to be done simultaneously with spring recoil, changing the predictions for spring mechanical properties. Overall, the design constraints revealed by considering the mechanics of this particular latch will inform our understanding of the evolution of elastic-recoil mechanisms and our attempts to engineer similar systems.},
author = {Olberding, Jeffrey P. and Deban, Stephen M. and Rosario, Michael V. and Azizi, Emanuel},
doi = {10.1093/icb/icz139},
file = {:C$\backslash$:/Users/milton/Google Drive/posmlab/Papers/Olberding et al ICB 2019.pdf:pdf},
issn = {15577023},
journal = {Integrative and Comparative Biology},
number = {6},
pages = {1515--1524},
pmid = {31397849},
title = {{Modeling the determinants of mechanical advantage during jumping: Consequences for spring- And muscle-driven movement}},
volume = {59},
year = {2019}
}
@article{Dickinson2000,
abstract = {Recent advances in integrative studies of locomotion have revealed several general principles. Energy storage and exchange mechanisms discovered in walking and running bipeds apply to multilegged locomotion and even to flying and swimming. Nonpropulsive lateral forces can be sizable, but they may benefit stability, maneuverability, or other criteria that become apparent in natural environments. Locomotor control systems combine rapid mechanical preflexes with multimodal sensory feedback and feedforward commands. Muscles have a surprising variety of functions n locomotion, serving as motors, brakes, springs, and struts. Integrative approaches reveal not only how each component within a locomotor system operates but how they function as a collective whole.},
author = {Dickinson, Michael H. and Farley, Claire T. and Full, Robert J. and Koehl, M. A.R. and Kram, Rodger and Lehman, Steven},
doi = {10.1126/science.288.5463.100},
file = {:C$\backslash$:/Users/milton/Google Drive/posmlab/Papers/Dickinson et al Science 2000.pdf:pdf},
issn = {00368075},
journal = {Science},
number = {5463},
pages = {100--106},
pmid = {10753108},
title = {{How animals move: An integrative view}},
volume = {288},
year = {2000}
}
@article{Divi2020,
abstract = {The inherent force–velocity trade-off of muscles and motors can be overcome by instead loading and releasing energy in springs to power extreme movements. A key component of this paradigm is the latch that mediates the release of spring energy to power the motion. Latches have traditionally been considered as switches; they maintain spring compression in one state and allow the spring to release energy without constraint in the other. Using a mathematical model of a simplified contact latch, we reproduce this instantaneous release behaviour and also demonstrate that changing latch parameters (latch release velocity and radius) can reduce and delay the energy released by the spring. We identify a critical threshold between instantaneous and delayed release that depends on the latch, spring, and mass of the system. Systems with stiff springs and small mass can attain a wide range of output performance, including instantaneous behaviour, by changing latch release velocity. We validate this model in both a physical experiment as well as with data from the Dracula ant, Mystrium camillae, and propose that latch release velocity can be used in both engineering and biological systems to control energy output.},
author = {Divi, Sathvik and Ma, Xiaotian and Ilton, Mark and Pierre, Ryan St and Eslami, Babak and Patek, S N and Bergbreiter, Sarah},
file = {:C$\backslash$:/Users/milton/Google Drive/posmlab/Papers/Divi et al RSIF 2020.pdf:pdf},
isbn = {0000000327350},
journal = {Journal of the Royal Society Interface},
keywords = {biomechanics,biomimetics},
number = {168},
pages = {20200070},
title = {{Latch-based control of energy output in spring actuated systems}},
url = {https://doi.org/10.1098/rsif.2020.0070},
volume = {17},
year = {2020}
}
@article{Aguirregabiria2007,
abstract = {We analyze the initial motion of an elastic bar that is suddenly released after being hung from one end. The analytical solutions uncover some unexpected properties, which can be checked with a digital camera or camcorder in an alternative setup in which a spring is substituted for the bar. The model and the experiments are useful for understanding the similarities and differences between the elastic properties of bars and springs. Students can use the simple experiments to improve their understanding of elastic waves.},
author = {Aguirregabiria, J. M. and Hern{\'{a}}ndez, A. and Rivas, M.},
doi = {10.1119/1.2733680},
file = {:C$\backslash$:/Users/milton/Google Drive/posmlab/Papers/Aguirregabiria et al American Journal of Physics 2007.pdf:pdf},
issn = {0002-9505},
journal = {American Journal of Physics},
number = {7},
pages = {583--587},
title = {{Falling elastic bars and springs}},
volume = {75},
year = {2007}
}
@article{Thangal2020,
abstract = {As part of its response to a perturbation, an animal often needs to reposition its body. Inertia acts to oppose the corrective motion, delaying the completion of the movement - we refer to this elapsed time as inertial delay. As animal size increases, muscle moment arms also increase, but muscles are proportionally weaker, and limb inertia is proportionally larger. Consequently, the scaling of inertial delays is complex. Our intent is to determine how quickly different sized animals can produce corrective movements when their muscles act at their force capacity, relative to the time within which those movements need to be performed. Here, we quantify inertial delay using two biomechanical models representing common scenarios in animal locomotion: a distributed mass pendulum approximating swing limb repositioning (swing task), and an inverted pendulum approximating whole body posture recovery (posture task). We parameterized the anatomical, muscular, and inertial properties of these models using literature scaling relationships, then determined inertial delay for each task across a large range of movement magnitudes and the full range of terrestrial mammal sizes. We found that inertial delays scaled with an average of M0.28 in the swing task and M0.35 in the posture task across movement magnitudes - larger animals require more absolute time to perform the same movement as small animals. The time available to complete a movement also increases with animal size, but less steeply. Consequently, inertial delays comprise a greater fraction of swing duration and other characteristic movement times in larger animals. We also compared inertial delays to the other component delays within the stimulus-response pathway. As movement magnitude increased, inertial delays exceeded these sensorimotor delays, and this occurred for smaller movements in larger animals. Inertial delays appear to be a challenge for motor control, particularly for bigger movements in larger animals.},
author = {Thangal, Sayed Naseel Mohamed and Donelan, J. Maxwell},
doi = {10.1371/journal.pone.0217188},
file = {:C$\backslash$:/Users/milton/Google Drive/posmlab/Papers/More and Donelan RSPB 2018.pdf:pdf},
issn = {19326203},
journal = {PLoS ONE},
keywords = {biomechanics,neuroscience,physiology},
number = {2},
pmid = {32017765},
title = {{Scaling of inertial delays in terrestrial mammals}},
volume = {15},
year = {2020}
}
@article{Galantis2003,
abstract = {When a muscle delivers power to an inertial load through a spring, the peak power can exceed the maximum that the muscle alone could produce. Using normalized differential equations relating dimensionless quantities we show, by solving the equations either analytically or numerically, that one dimensionless constant ($\Xi$), representing the inertial load, is sufficient to specify the behaviour during shortening of a muscle-tendon complex with linear force-velocity and force-extension properties. In the presence of gravity, an additional constant ($\Gamma$), representing the gravitational acceleration, is required. Nonlinear force-velocity and force-extension relationships each introduce an additional constant, representing their curvature. In the absence of gravity the power output delivered to an inertial load is limited to approximately 1.4 times the maximum power of the muscle alone, and when gravity is present the power delivered is limited to approximately twice the power of muscle alone. These limits are found for the purely inertial load at $\Xi$ ca. 1 and with gravity acting at $\Xi$$\Gamma$= 0.5 with $\Xi$ arbitrarily small. The effects of nonlinear muscle and tendon properties tend to cancel each other out and do not produce large deviations from these optima. A lever system of constant ratio between muscle and load does not alter these limits. Cams and catches are required to exceed these limits and attain the high power outputs sometimes observed during explosive animal movement.},
author = {Galantis, Apostolos and Woledge, Roger C.},
doi = {10.1098/rspb.2003.2403},
file = {:C$\backslash$:/Users/milton/Google Drive/posmlab/Papers/Galantis and Woledge RSPB 2003.pdf:pdf},
issn = {14712970},
journal = {Proceedings of the Royal Society B: Biological Sciences},
keywords = {Inertial load,Muscle,Power output,Tendon},
number = {1523},
pages = {1493--1498},
title = {{The theoretical limits to the power output of a muscle-tendon complex with inertial and gravitational loads}},
volume = {270},
year = {2003}
}
@article{Anderson2020,
abstract = {The field of comparative biomechanics strives to understand the diversity of the biological world through the lens of physics. To accomplish this, researchers apply a variety of modelling approaches to explore the evolution of form and function ranging from basic lever models to intricate computer simulations. While advances in technology have allowed for increasing model complexity, great insight can still be gained through the use of low-parameter ‘simple' models. All models, regardless of complexity, are simplifications of reality and must make assumptions; ‘simple' models just make more assumptions than complex ones. However, ‘simple' models have several advantages. They allow individual parameters to be isolated and tested systematically, can be made applicable to a wide range of organisms and make good starting points for comparative studies, allowing for complexity to be added as needed. To illustrate these ideas, we perform a case study on body form and center of mass stability in ants. Ants show a wide diversity of body forms, particularly in terms of the relative size of the head, petiole(s) and gaster (the latter two make-up the segments of the abdomen not fused to thorax in hymenopterans). We use a ‘simple' model to explore whether balance issues pertaining to the center of mass influence patterns of segment expansion across major ant clades. Results from phylogenetic comparative methods imply that the location of the center of mass in an ant's body is under stabilizing selection, constraining the center of mass to the middle segment (thorax) over the legs. This is potentially maintained by higher correlated rates of evolution between the head and gaster on either end. While these patterns arise from a model which makes several assumptions/simplifications relating to shape and materials, they still offer intriguing insights into the body plan of ants across ∼75{\%} of their diversity. The results from our case study illustrate how ‘simple', low-parameter models both highlight fundamental biomechanical trends, and aid in crystalizing specific questions and hypotheses for more complex models to address.},
author = {Anderson, Philip S L and Rivera, Michael D and Suarez, Andrew V},
doi = {10.1093/icb/icaa027},
file = {:C$\backslash$:/Users/milton/Google Drive/posmlab/Papers/Anderson et al ICB 2020.pdf:pdf},
isbn = {9788578110796},
issn = {1540-7063},
journal = {Integrative and Comparative Biology},
month = {may},
title = {{“Simple” biomechanical model for ants reveals how correlated evolution among body segments minimizes variation in center of mass as heads get larger}},
url = {https://doi.org/10.1093/icb/icaa027},
volume = {icaa027},
year = {2020}
}
@article{Nuchter2006,
author = {N{\"{u}}chter, Timm and Benoit, Martin and Engel, Ulrike and {\"{O}}zbek, Suat and Holstein, Thomas W.},
doi = {10.1016/j.cub.2006.03.089},
file = {:C$\backslash$:/Users/milton/Google Drive/posmlab/Papers/Nuchter et al Curr Biol 2006 .pdf:pdf},
issn = {09609822},
journal = {Current Biology},
number = {9},
pages = {316--318},
title = {{Nanosecond-scale kinetics of nematocyst discharge}},
volume = {16},
year = {2006}
}
@article{Cox2014,
abstract = {To study the mechanical principles and fluid dynamics of ultrafast power-amplified systems, we built Ninjabot, a physical model of the extremely fast mantis shrimp (Stomatopoda). Ninjabot rotates a to-scale appendage within the environmental conditions and close to the kinematic range of mantis shrimp's rotating strike. Ninjabot is an adjustable mechanism that can repeatedly vary independent properties relevant to fast aquatic motions to help isolate their individual effects. Despite exceeding the kinematics of previously published biomimetic jumpers and reaching speeds in excess of 25 m s-1 at accelerations of 3.2 × 104 m s-2, Ninjabot can still be outstripped by the fastest mantis shrimp, Gonodactylus smithii, measured for the first time in this study. G. smithii reached 30 m s-1 at accelerations of 1.5 × 105 m s-2. While mantis shrimp produce cavitation upon impact with their prey, they do not cavitate during the forward portion of their strike despite their extreme speeds. In order to determine how closely to match Ninjabot and mantis shrimp kinematics to capture this cavitation behavior, we used Ninjabot to produce strikes of varying kinematics and to measure cavitation presence or absence. Using Akaike Information Criterion to compare statistical models that correlated cavitation with a variety of kinematic properties, we found that in rotating and accelerating biological conditions, cavitation inception is best explained only by maximum linear velocity. {\textcopyright} 2014 IOP Publishing Ltd.},
author = {Cox, S. M. and Schmidt, D. and Modarres-Sadeghi, Y. and Patek, S. N.},
doi = {10.1088/1748-3182/9/1/016014},
file = {:C$\backslash$:/Users/milton/Google Drive/posmlab/Papers/Cox et al Bioinspir Biomim 2014.pdf:pdf},
issn = {17483182},
journal = {Bioinspiration and Biomimetics},
keywords = {Ninjabot,cavitation,high acceleration,mantis shrimp,physical model},
number = {1},
title = {{A physical model of the extreme mantis shrimp strike: Kinematics and cavitation of Ninjabot}},
volume = {9},
year = {2014}
}
@article{Bolmin2019,
abstract = {Elaterid beetles have evolved to ‘click' their bodies in a unique maneuver. When this maneuver is initiated from a stationary position on a solid substrate, it results in a jump not carried out by the traditional means of jointed appendages (i.e. legs). Elaterid beetles belong to a group of organisms that amplify muscle power through morphology to produce extremely fast movements. Elaterids achieve power amplifications through a hinge situated in the thoracic region. The actuating components of the hinge are a peg and mesosternal lip, two conformal parts that latch to keep the body in a brace position until their release, the ‘click', that is the fast launch maneuver. Although prior studies have identified this mechanism, they were focused on the ballistics of the launched body or limited to a single species. In this work, we identify specific morphological details of the hinges of four click beetle species – Alaus oculatus, Parallelostethus attenuatus, Lacon discoideus and Melanotus spp. – which vary in overall length from 11.3 to 38.8 mm. Measurements from environmental scanning electron microscopy (ESEM) and computerized tomography (CT) were combined to provide comparative structural information on both exterior and interior features of the peg and mesosternal lip. Specifically, ESEM and CT reveal the morphology of the peg, which is modeled as an Euler–Bernoulli beam. In the model, the externally applied force is estimated using a micromechanical experiment. The equivalent stiffness, defined as the ratio between the applied force and the peg tip deflection, is estimated for all four species. The estimated peg tip deformation indicates that, under the applied forces, the peg is able to maintain the braced position of the hinge. This work comprehensively describes the critical function of the hinge anatomy through an integration of specific anatomical architecture and engineering mechanics for the first time.},
author = {Bolmin, Ophelia and Wei, Lihua and Hazel, Alexander M. and Dunn, Alison C. and Wissa, Aimy and Alleyne, Marianne},
doi = {10.1242/jeb.196683},
file = {:C$\backslash$:/Users/milton/Google Drive/posmlab/Papers/Bolmin et al JEB 2019.pdf:pdf},
issn = {00220949},
journal = {Journal of Experimental Biology},
keywords = {Click beetles,Hinge mechanics,Hinge morphology,Power amplification},
number = {12},
title = {{Latching of the click beetle (Coleoptera: Elateridae) thoracic hinge enabled by the morphology and mechanics of conformal structures}},
volume = {222},
year = {2019}
}
@article{Koehl2010,
author = {Koehl, M. A. R.},
file = {:C$\backslash$:/Users/milton/Google Drive/posmlab/Papers/Koehl{\_}SearchEvolution{\_}Chapt.pdf:pdf},
pages = {177--191},
title = {{How Does Morphology Affect Performance in Variable Environments?}},
year = {2010}
}
@article{Debray2011,
abstract = {Chameleons have developed a specialized ballistic tongue which elongates more than six times its rest length at speeds higher than 3.5 m s-1 and accelerations 350 m s-2, with a highly flexible mobile part, and which applies no continuous force during forward motion. These characteristics are possible because this tongue consists of two highly specialized systems, an ejection system for the forward motion and an accordion-like system for the retraction. Four manipulators inspired by the tongue of the chameleon and based on this design have been developed, resulting in three characteristics similar to the tongue of the chameleon: extensibility of the manipulator, flexibility of the mobile part, and absence of continuous force during the forward motion. The first manipulator mimics the basic mechanism of the tongue of the chameleon and reproduced its basic performances. A second manipulator performs a catching function at a speed of 3.5 m s-1 with an acceleration of 573 m s -2 while elongating seven times its rest length. The design of this manipulator is such that the dc motor used for retraction applies a torque 25 times its rated torque. Moreover, during the retraction, the mobile part of the manipulator moves due to its own inertia, allowing the dc motor to rotate at full velocity. In another manipulator, the addition of an elastomer in the mobile part allows for control of the retraction velocity. A model for these two manipulators compares well with the experimental data. Finally, the addition of wings on the mobile part allows us to take the advantage of aerodynamic effects, which is unusual for manipulators. {\textcopyright} 2011 IOP Publishing Ltd.},
author = {Debray, Alexis},
doi = {10.1088/1748-3182/6/2/026002},
file = {:C$\backslash$:/Users/milton/Google Drive/posmlab/Papers/Debray Bioinspir Biomim 2011.pdf:pdf},
issn = {17483182},
journal = {Bioinspiration and Biomimetics},
number = {2},
title = {{Manipulators inspired by the tongue of the chameleon}},
volume = {6},
year = {2011}
}
@article{Rosario2016,
abstract = {Muscle contractions that load in-series springs with slow speed over a long duration do maximal work and store the most elastic energy. However, time constraints, such as those experienced during escape and predation behaviours, may prevent animals from achieving maximal force capacity from their muscles during spring-loading. Here, we ask whether animals that have limited time for elastic energy storage operate with springs that are tuned to submaximal force production. To answer this question, we used a dynamic model of a muscle-spring system undergoing a fixed-end contraction, with parameters from a time-limited spring-loader (bullfrog: Lithobates catesbeiana) and a non-time-limited spring-loader (grasshopper: Schistocerca gregaria).We found that when muscles have less time to contract, stored elastic energy is maximized with lower spring stiffness (quantified as spring constant). The spring stiffness measured in bullfrog tendons permitted less elastic energy storage than was predicted by a modelled, maximal muscle contraction.However,whenmuscle contractionswere modelled using biologically relevant loading times for bullfrog jumps (50 ms), tendon stiffness actually maximized elastic energy storage. In contrast, grasshoppers, which are not time limited, exhibited spring stiffness that maximized elastic energy storage when modelled with a maximal muscle contraction. These findings demonstrate the significance of evolutionary variation in tendon and apodeme properties to realistic jumping contexts as well as the importance of considering the effect of muscle dynamics and behavioural constraints on energy storage in muscle-spring systems.},
author = {Rosario, M. V. and Sutton, G. P. and Patek, S. N. and Sawicki, G. S.},
doi = {10.1098/rspb.2016.1561},
file = {:C$\backslash$:/Users/milton/Google Drive/posmlab/Papers/Rosario et al RSPB 2016.pdf:pdf},
issn = {14712954},
journal = {Proceedings of the Royal Society B: Biological Sciences},
keywords = {Elastic energy storage,Fixed-end contraction,Muscle dynamics,Muscle-spring interaction,Spring stiffness,Time-limited loading},
number = {1838},
pmid = {27629031},
title = {{Muscle-spring dynamics in time-limited, elastic movements}},
volume = {283},
year = {2016}
}
@article{Rudy2017,
abstract = {We propose a sparse regression method capable of discovering the governing partial differential equation(s) of a given system by time series measurements in the spatial domain. The regression framework relies on sparsity-promoting techniques to select the nonlinear and partial derivative terms of the governing equations that most accurately represent the data, bypassing a combinatorially large search through all possible candidate models. The method balances model complexity and regression accuracy by selecting a parsimonious model via Pareto analysis. Time series measurements can be made in an Eulerian framework, where the sensors are fixed spatially, or in a Lagrangian framework, where the sensors move with the dynamics. The method is computationally efficient, robust, and demonstrated to work on a variety of canonical problems spanning a number of scientific domains including Navier-Stokes, the quantum harmonic oscillator, and the diffusion equation. Moreover, the method is capable of disambiguating between potentially nonunique dynamical terms by using multiple time series taken with different initial data. Thus, for a traveling wave, the method can distinguish between a linear wave equation and the Korteweg–de Vries equation, for instance. The method provides a promising new technique for discovering governing equations and physical laws in parameterized spatiotemporal systems, where first-principles derivations are intractable.},
archivePrefix = {arXiv},
arxivId = {1609.06401},
author = {Rudy, Samuel H. and Brunton, Steven L. and Proctor, Joshua L. and Kutz, J. Nathan},
doi = {10.1126/sciadv.1602614},
eprint = {1609.06401},
file = {:C$\backslash$:/Users/milton/Google Drive/posmlab/Papers/Inferring Governing Equations/Data-driven discovery of partial differential equations.pdf:pdf},
issn = {23752548},
journal = {Science Advances},
number = {4},
pages = {1--7},
pmid = {28508044},
title = {{Data-driven discovery of partial differential equations}},
volume = {3},
year = {2017}
}
@article{BennetClark1975,
abstract = {The anatomy of the metathoracic leg is redescribed with particular reference to storage of energy in cuticular elements and the way in which the stored energy is used in jumping. The jump of adult male locusts requires an energy of 9 mJ and that of the female requires 11 mJ. The semilunar processes of each metafemur store 4 mJ at a stress of 15 N, and the extensor tibiae apodeme stores a further 3 mJ at the same stress. The total stored energy in both metathoracic legs is 14 mJ. The extensor tibiae muscle produces a maximum isometric force of over 15 N at 30°C and, when loaded with the extensor apodeme and semilunar processes, attains this force in 0.3 sec with a strain of 0.8 mm. The peak power output is 36 mW or 0.45 W.g-1. The peak isometric force is attained when the tibia is fully flexed and the force falls as the tibia extends. The extensor tibiae muscle A band is 5.5 $\mu$m long and the peak force is over 0.75 N.m-2. The peak velocity of shortening is 7 mm.sec-1 or about 1.75 lengths/sec at 30°C. The tensile strength of the extensor apodeme is 0.6 kN.mm-2 and Young's modulus is 19 kN.mm-2. The safety factor does not exceed 1.2 and the safety factor of the semilunar processes and tibial cuticle is little higher. The jump impulse lasts 25-30 msec. A velocity of 3.2 m.sec-1 is reached after a peak acceleration of 180 m.sec-2. The peak power output is 0.75 W at close to maximum velocity. Energy losses in rotating the femur and tibia are small and it is shown that the leg is able to extend at 7 times the normal rate with losses of about 20{\%}. Most of the stored energy is converted to kinetic energy as the animal jumps. A model based on the relaxation of a spring that has the properties of the elastic elements of the locust leg into a level with the same kinematics as the locust leg produces a force distance curve similar to that measured for locust jumps. The major part of the jump energy is stored before the jump.},
author = {{Bennet Clark}, H. C.},
file = {:C$\backslash$:/Users/milton/Google Drive/posmlab/Papers/Bennet-Clark JEB 1975.pdf:pdf},
issn = {00220949},
journal = {Journal of Experimental Biology},
number = {1},
pages = {53--83},
pmid = {1159370},
title = {{The energetics of the jump of the locust Schistocerca gregaria}},
volume = {63},
year = {1975}
}
@article{Polly2020,
abstract = {Functional tradeoffs are often viewed as constraints on phenotypic evolution, but they can also facilitate evolution across the suboptimal valleys separating performance peaks. I explore this process by reviewing a previously published model of how disruptive selection from competing functional demands defines an intermediate performance optimum for morphological systems that cannot simultaneously be optimized for all of the functional roles they must play. Because of the inherent tradeoffs in such a system, its optimal morphology in any particular environmental context will usually be intermediate between the performance peaks of the competing functions. The proportional contribution of each functional demand can be estimated by maximum likelihood from empirically observed morphologies, including complex ones measured with multivariate geometric morphometrics, using this model. The resulting tradeoff weight can be mapped onto a phylogenetic tree to study how the performance optimum has shifted across a functional landscape circumscribed by the function-specific performance peaks. This model of tradeoff evolution is sharply different from one in which a multipeak OU model is applied to a set of morphologies and a phylogenetic tree to estimate how many separate performance optima exist. The multi-peak OU approach assumes that each branch is pushed toward one of two or more performance peaks that exist simultaneously and are separated by valleys of poor performance, whereas the model discussed here assumes that each branch tracks a single optimal performance peak that wanders through morphospace as the balance of functional demands shifts. That the movements of this net performance peak emerge from changing frequencies of selection events from opposing functional demands is illustrated using a series of computational simulations. These simulations show how functional tradeoffs can carry evolution across putative performance valleys: even though intermediate morphologies may not perform optimally for any one function, they may represent the optimal solution in any environment in which an organism experiences competing functional demands.},
author = {Polly, P David},
doi = {10.1093/icb/icaa092},
file = {:C$\backslash$:/Users/milton/Google Drive/posmlab/Papers/Polly ICB 2020.pdf:pdf},
issn = {1540-7063},
journal = {Integrative and Comparative Biology},
keywords = {adaptive peak,fitness valleys,functional,functional tradeoff,multi-peak ou model},
month = {jun},
pages = {icaa092},
title = {{Functional Tradeoffs Carry Phenotypes Across the Valley of the Shadow of Death}},
url = {https://doi.org/10.1093/icb/icaa092},
year = {2020}
}
@article{Baumgart2018,
abstract = {Understanding the physical mechanics behind morphological systems can offer insights into their evolution. Recent work on linkage systems in fish and crustaceans has suggested that the evolution of such systems may depend on mechanical sensitivity, where geometrical changes to different parts of a biomechanical system have variable influence on mechanical outputs. While examined at the evolutionary level, no study has directly explored this idea at the level of the mechanism. We analyse the mechanical sensitivity of a fish cranial linkage to identify the influence of linkage geometry on the kinematic transmission (KT) of the suspensorium, hyoid and lower jaw. Specifically, we answer two questions about the sensitivity of this linkage system: (i) What changes in linkage geometry affect one KT while keeping the other KTs constant? (ii) Which geometry changes result in the largest and smallest changes to KT? Our results show that there are ways to alter the morphology that change each KT individually, and that there are multiple ways to alter a single link that have variable influence on KT. These results provide insight into the morphological evolution of the fish skull and highlight which structural features in the system may have more freedom to evolve than others.},
author = {Baumgart, A. and Anderson, P.},
doi = {10.1098/rsos.181003},
file = {:C$\backslash$:/Users/milton/Google Drive/posmlab/Papers/Baumgart and Anderson RSOS 2018.pdf:pdf},
issn = {20545703},
journal = {Royal Society Open Science},
keywords = {Kinematics,Linkages,Modelling,Suction feeding},
number = {10},
title = {{Finding the weakest link: Mechanical sensitivity in a fish cranial linkage system}},
volume = {5},
year = {2018}
}
@article{Langtangen2016,
author = {Langtangen, Hans Petter and Linge, Svein},
file = {:C$\backslash$:/Users/milton/Google Drive/posmlab/Papers/Langtangen 2016.pdf:pdf},
pages = {1--108},
title = {{Finite difference methods for wave equations}},
year = {2016}
}
@article{Hamlet2020,
abstract = {Nematocysts are stinging organelles used by members of the phylum Cnidaria (e.g., jellyfish, anemones, hydrozoans) for a variety of important functions including capturing prey and defense. Nematocysts are the fastest-known accelerating structures in the animal world. The small scale (microns) coupled with rapid acceleration (in excess of 5 million g) present significant challenges in imaging that prevent detailed descriptions of their kinematics. The immersed boundary method was used to numerically simulate the dynamics of a barb-like structure accelerating a short distance across Reynolds numbers ranging from 0.9-900 towards a passive elastic target in two dimensions. Results indicate that acceleration followed by coasting at lower Reynolds numbers is not sufficient for a nematocyst to reach its target. The nematocyst's barb-like projectile requires high accelerations in order to transition to the inertial regime and overcome the viscous damping effects normally encountered at small cellular scales. The longer the barb is in the inertial regime, the higher the final velocity of the projectile when it touches its target. We find the size of the target prey does not dramatically affect the barb's approach for large enough values of the Reynolds number, however longer barbs are able to accelerate a larger amount of surrounding fluid, which in turn allows the barb to remain in the inertial regime for a longer period of time. Since the final velocity is proportional to the force available for piercing the membrane of the prey, high accelerations that allow the system to persist in the inertial regime have implications for the nematocyst's ability to puncture surfaces such as cellular membranes or even crustacean cuticle.},
author = {Hamlet, Christina and Strychalski, Wanda and Miller, Laura},
doi = {10.3390/fluids5010020},
file = {:C$\backslash$:/Users/milton/Google Drive/posmlab/Papers/Hamlet et al Fluids 2020.pdf:pdf},
issn = {23115521},
journal = {Fluids},
keywords = {Biofluids,Immersed boundary method,Intermediate Reynolds number,Mathematical biology,Nematocyst,Prey capture},
number = {1},
pages = {1--18},
title = {{Fluid dynamics of ballistic strategies in nematocyst firing}},
volume = {5},
year = {2020}
}
@article{Belendez2002,
abstract = {The classical problem of the deflection of a cantilever beam of linear elastic material, under the action of an external vertical concentrated load at the free end, is analysed. We present the differential equation governing the behaviour of this physical system and show that this equation, although straightforward in appearance, is in fact rather difficult to solve due to the presence of a non-linear term. In this sense, this system is similar to another well known physical system: the simple pendulum. An approximation of the behaviour of a cantilever beam for small deflections was obtained from the equation for large deflections, and we present various numerical results for both cases. Finally, we compare the theoretical results with the experimental results obtained in the laboratory.},
author = {Bel{\'{e}}ndez, Tarsicio and Neipp, Cristian and Bel{\'{e}}ndez, Augusto},
doi = {10.1088/0143-0807/23/3/317},
file = {:C$\backslash$:/Users/milton/Google Drive/posmlab/Papers/Cantilever beams/Large and small deflections of a cantilever beam.pdf:pdf},
issn = {01430807},
journal = {European Journal of Physics},
number = {3},
pages = {371--379},
title = {{Large and small deflections of a cantilever beam}},
volume = {23},
year = {2002}
}
@article{Burrows2006,
abstract = {The kinematics of jumping in froghopper insects were analysed from high speed sequences of images captured at rates up to 8000 s-1. In a jump, the attitude of the body is set by the front and middle legs, and the propulsion is delivered by rapid and synchronous movements of the hind legs that are 1.5 times longer than the other legs, but are only about half the length of the body and represent just 2{\%} of the body mass. The wings are not moved and the front and middle legs may be raised off the ground before take-off. The hind legs are first cocked by a slow levation of the trochantera about the coxae so that the femora are pressed against the ventral, indented wall of the thorax, with the femoro-tibial joints tucked between the middle legs and body. Only the tips of the hind tarsi are in contact with the ground. In this position, the hind legs stay motionless for 1-2 s. Both trochantera are then synchronously and rapidly depressed about the coxae at rotational velocities of 75 500 deg. s-1 and the tibiae extended, to launch a jump that in Philaenus reaches a height of 700 mm, or 115 body lengths. In the best jumps by Philaenus, take-off occurs within 0.875 ms of the start of movements of the hind legs at a peak velocity of 4.7 m s-1 and involves an acceleration of 5400 m s-2, equivalent to 550 times gravity. This jumping performance requires an energy output of 136 $\mu$J, a power output of 155 mW and exerts a force of 66 mN.},
author = {Burrows, Malcolm},
doi = {10.1242/jeb.02539},
file = {:C$\backslash$:/Users/milton/Google Drive/posmlab/Papers/Burrows JEB 2006.pdf:pdf},
issn = {00220949},
journal = {Journal of Experimental Biology},
keywords = {Auchenorrhyncha,Hemiptera,Kinematics,Locomotion},
number = {23},
pages = {4607--4621},
title = {{Jumping performance of froghopper insects}},
volume = {209},
year = {2006}
}
@article{Zaitsev2015,
abstract = {Jumping is one among successful locomotion gaits for small scale robots to overcome obstacles and traverse rough terrains. Design of a jumping robot features many engineering challenges; some of them may be solved by seeking inspiration and solutions in nature. This paper entails the conceptual and detailed design of TAUB, a miniature jumping robot whose design was inspired by the Desert Locust's legs. The jumping mechanism consist a pair of legs each with two equal segments, mimicking the femur and tibia, joined by torsion springs, mimicking the Semi-Lunar Process (SLP) of the Locust's legs. The jumping legs enable relatively large opening angle of 150 degrees, similar to the locust, allowing using softer springs and increase the energy storing and jumping performance. The 22. 6 gr autonomous robot prototype constructed outperforms other existing robots, by jumping to a height of 3. 1 m covering a distance of 3 m.},
author = {Zaitsev, V. and Gvirsman, O. and {Ben Hanan}, U. and Weiss, A. and Ayali, A. and Kosa, G.},
doi = {10.1109/IROS.2015.7353426},
file = {:C$\backslash$:/Users/milton/Google Drive/posmlab/Papers/Zaitsev et al Bioinspir Biomim 2015.pdf:pdf},
isbn = {9781479999941},
issn = {21530866},
journal = {IEEE International Conference on Intelligent Robots and Systems},
keywords = {bio-inspired design,jumping robot,locust,mechatronics system},
pages = {553--558},
publisher = {IOP Publishing},
title = {{Locust-inspired miniature jumping robot}},
volume = {2015-Decem},
year = {2015}
}
@article{Garg2016,
abstract = {Today in the ever changing environment, job satisfaction is gaining importance and employee satisfaction on the other hand has become challenge for most of the organizations. Satisfaction level of the employees affects the retention ratio of an organization to the greater extent.The purpose of this paper is to study the Level of Job Satisfaction among the Middle Level Managers of ICICI and HDFC Bank and to compare the Level of Job Satisfaction among the Middle Level Managers of ICICI and HDFC Bank. The data was collected by standardized questionnaire on 5 point Likert Scale developed by (Minnesota Satisfaction Questionnaire, 1967) with 50 Middle Level Managers ofICICI and HDFC Bank. The result shows that the Middle level Managers who were in Private Sector Bank are more satisfied with Intrinsic Job Satisfaction and also found that in both the parameters Intrinsic and Extrinsic Job Satisfaction the ICICI Middle Level Managers are more satisfied.},
author = {Garg, Kanika and Nagpal, Tanya and Luthra, Smilee},
file = {:C$\backslash$:/Users/milton/Google Drive/posmlab/Papers/Mensh and Kording PLoS Comput Biol 2017.pdf:pdf},
isbn = {1111111111},
issn = {09727302},
journal = {International Journal of Applied Business and Economic Research},
keywords = {Extrinsic,Intrinsic,Job satisfaction,Middle level manager},
number = {7},
pages = {5255--5263},
title = {{A study of job satisfaction among managers in ICICI and HDFC Bank in Jalandhar}},
volume = {14},
year = {2016}
}
@article{Koh2013,
abstract = {Fleas have a unique catapult mechanism with a special muscle configuration. Energy is stored in an elastic material, resilin, and the extensor muscle. Force is applied by the extensor muscle to generate a torque. Energy is released as a small triggering muscle reverses the direction of the aforementioned torque. A flea can jump 150 times its body length using this elastic catapult mechanism. In this paper, a flea-inspired catapult mechanism is presented. This mechanism can be categorized as an active storage and active release elastic catapult. Owing to its unique stiffness change characteristic, a shape-memory-alloy coil spring actuator enables the mimicking of the flea's catapult mechanism. Two types of flea-inspired jumping mechanisms were developed for verifying the feasibility of applying the concept to an efficient jumping robot. The first prototype has a flea-like appearance and the second is simplified to contain just the essential components of the flea-inspired catapult mechanism. The two prototypes are 20-mm- and 30-mm-long and can jump 64 cm and 120 cm, respectively. This unique catapult mechanism can be used not only for jumping robots but also for other small-sized robots to generate fast-releasing motion. {\textcopyright} 2013 IEEE.},
author = {Koh, Je Sung and Jung, Sun Pill and Noh, Minkyun and Kim, Seung Won and Cho, Kyu Jin},
doi = {10.1109/ICRA.2013.6630552},
file = {:C$\backslash$:/Users/milton/Google Drive/posmlab/Papers/Koh et al IEEE 2013.pdf:pdf},
isbn = {9781467356411},
issn = {10504729},
journal = {Proceedings - IEEE International Conference on Robotics and Automation},
pages = {26--31},
title = {{Flea inspired catapult mechanism with active energy storage and release for small scale jumping robot}},
year = {2013}
}
@article{Cooper2018a,
abstract = {Fruits of Ruellia ciliatiflora (Acanthaceae) explosively launch small (2.5 mm diameter 0.46 mm thick), disc-shaped seeds at velocities over 15 m s 21 , reaching distances of up to 7 m. Through high-speed video analysis, we observe that seeds fly with extraordinary backspin of up to 1660 Hz. By mod-elling the seeds as spinning discs, we show that flying with backspin is stable against gyroscopic precession. This stable backspin orientation minimizes the frontal area during flight, decreasing drag force on the seeds and thus increasing dispersal distance. From high-speed video of the seeds' flight, we experimentally determine drag forces that are 40{\%} less than those calculated for a sphere of the same volume and density. This reduces the energy costs for seed dispersal by up to a factor of five.},
author = {Cooper, Eric S. and Mosher, Molly A. and Cross, Carolyn M. and Whitaker, Dwight L.},
doi = {10.1098/rsif.2017.0901},
file = {:C$\backslash$:/Users/milton/Google Drive/posmlab/Papers/Cooper et al RSIF 2018.pdf:pdf},
isbn = {0000000306744},
issn = {17425662},
journal = {Journal of the Royal Society Interface},
keywords = {Acanthaceae,Aerodynamics,Ballistichory,Gyroscopic stabilization,High-speed video,Seed dispersal},
number = {140},
title = {{Gyroscopic stabilization minimizes drag on Ruellia ciliatiflora seeds}},
volume = {15},
year = {2018}
}
@article{Gronenberg1997,
abstract = {Ants use their mandibles for catching prey, cracking seeds, cutting leaves, or for the construction of nests and the tender care of brood. The functional morphology of the mandibles reflect the species' adaptations to particular foraging habits and social life. The versatility and specialization of the mandibles depend directly on the design and physiology of the mandible closer muscles and their component fibers. A comparative video analysis of the closing movements of ant mandibles revealed that the maximal velocity varies considerably among species. The speed is correlated with the morphology of the mandible closer muscle, the largest muscle in ants. It is composed of two morphologically very distinct fiber types: long fibers with short sarcomeres (sarcomere length approximately 2 $\mu$m) showing all the structural attributes of fast muscle fibers, and shorter fibers with longer sarcomeres (sarcomere length approximately 5 $\mu$m) exhibiting the characteristics of slow and powerful fibers. Ants with fast-moving mandibles have a very high proportion of fast closer fibers, whereas the muscles of ants that cannot perform fast mandible movements have only a few or no fast fibers at all. Fast fibers always attach directly to the solid apodeme, while slow fibers often attach to thin apodeme threads. We suppose that the latter kind of fiber attachment is disadvantageous for fast contracting fibers but helps the ants to make better use of the space in the head capsule.},
author = {Gronenberg, Wulfila and Paul, J{\"{u}}rgen and Just, Stefan and H{\"{o}}lldobler, Bert},
doi = {10.1007/s004410050882},
file = {:C$\backslash$:/Users/milton/Google Drive/posmlab/Papers/Gronenberg Cell and Tissue Research 1997.pdf:pdf},
issn = {0302766X},
journal = {Cell and Tissue Research},
keywords = {Ant species (Insecta),Contraction,Fiber types,Mandibles,Muscle fibers},
number = {2},
pages = {347--361},
pmid = {9211838},
title = {{Mandible muscle fibers in ants: Fast or powerful?}},
volume = {289},
year = {1997}
}
@article{Larabee2018,
abstract = {What is the limit of animal speed and what mechanisms produce the fastest movements? More than natural history trivia, the answer provides key insight into the form-function relationship of musculoskeletal movement and can determine the outcome of predator-prey interactions. The fastest known animal movements belong to arthropods, including trap-jaw ants, mantis shrimp and froghoppers, that have incorporated latches and springs into their appendage systems to overcome the limits of muscle power. In contrast to these examples of power amplification, where separate structures act as latch and spring to accelerate an appendage, some animals use a 'snap-jaw' mechanism that incorporates the latch and spring on the accelerating appendage itself. We examined the kinematics and functional morphology of the Dracula ant, Mystrium camillae, who use a snap-jaw mechanism to quickly slide their mandibles across each other similar to a finger snap. Kinematic analysis of high-speed video revealed that snap-jaw ant mandibles complete their strike in as little as 23 $\mu$sec and reach peak velocities of 90 m s-1, making them the fastest known animal appendage. Finite-element analysis demonstrated that snap-jaw mandibles were less stiff than biting non-power-amplified mandibles, consistent with their use as a flexible spring. These results extend our understanding of animal speed and demonstrate how small changes in morphology can result in dramatic differences in performance.},
author = {Larabee, Fredrick J. and Smith, Adrian A. and Suarez, Andrew V.},
doi = {10.1098/rsos.181447},
file = {:C$\backslash$:/Users/milton/Google Drive/posmlab/Papers/The effect of size-scale on the kinematics of elastic energy release/Snap-jaw morphology is specialized for high-speed power amplification in the Dracula ant, Mystrium camillae.pdf:pdf},
issn = {20545703},
journal = {Royal Society Open Science},
keywords = {Ants,Finite-element analysis,Functional morphology,MicroCT,Power amplification},
number = {12},
title = {{Snap-jaw morphology is specialized for high-speed power amplification in the Dracula ant, Mystrium camillae}},
volume = {5},
year = {2018}
}
@article{Patek2006,
abstract = {Extreme animal movements are usually associated with a single, high-performance behavior. However, the remarkably rapid mandible strikes of the trap-jaw ant, Odontomachus bauri, can yield multiple functional outcomes. Here we investigate the biomechanics of mandible strikes in O. bauri and find that the extreme mandible movements serve two distinct functions: predation and propulsion. During predatory strikes, O. bauri mandibles close at speeds ranging from 35 to 64 m{\textperiodcentered}s-1 within an average duration of 0.13 ms, far surpassing the speeds of other documented ballistic predatory appendages in the animal kingdom. The high speeds of the mandibles assist in capturing prey, while the extreme accelerations result in instantaneous mandible strike forces that can exceed 300 times the ant's body weight. Consequently, an O. bauri mandible strike directed against the substrate produces sufficient propulsive power to launch the ant into the air. Changing head orientation and strike surfaces allow O. bauri to use the trap-jaw mechanism to capture prey, eject intruders, or jump to safety. This use of a single, simple mechanical system to generate a suite of profoundly different behavioral functions offers insights into the morphological origins of novelties in feeding and locomotion. {\textcopyright} 2006 by The National Academy of Sciences of the USA.},
author = {Patek, S. N. and Baio, J. E. and Fisher, B. L. and Suarez, A. V.},
doi = {10.1073/pnas.0604290103},
file = {:C$\backslash$:/Users/milton/Google Drive/posmlab/Papers/Patek et al PNAS 2006.pdf:pdf},
issn = {00278424},
journal = {Proceedings of the National Academy of Sciences of the United States of America},
keywords = {Biomechanics,Evolutionary origins,Feeding,Locomotion},
number = {34},
pages = {12787--12792},
title = {{Multifunctionality and mechanical origins: Ballistic jaw propulsion in trap-jaw ants}},
volume = {103},
year = {2006}
}
@article{Ma2019,
abstract = {We theoretically investigate a fundamental problem in the spring oscillator for a uniformly distributed mass. The wave equation and its solution method are derived in detail. The kinetic energy of the spring and oscillator, the elastic potential energy of the spring, and the oscillating period of the system are solved using a wave equation. Our results show that the total energy and each order harmonic energy of the oscillating system are constant. In addition, the oscillating period of the system is also reported, which is equal to one-third of the spring mass m added to the mass M when m ≤ M.},
author = {Ma, Ye Wan and Wu, Zhao Wang and Zhang, Li Hua and Liu, Quan Jin and Yin, Xun Chang and Shen, Yong Cai},
doi = {10.1088/1361-6404/ab01a4},
file = {:C$\backslash$:/Users/milton/Google Drive/posmlab/Papers/Ma et al European Journal of Physics 2019.pdf:pdf},
issn = {13616404},
journal = {European Journal of Physics},
keywords = {energy,oscillating period,spring,transcendental equation},
number = {3},
publisher = {IOP Publishing},
title = {{Theoretical study of the energy and oscillating period for a uniformly distributed mass spring}},
volume = {40},
year = {2019}
}
@article{Mo2020,
abstract = {Ontogenetic locomotion research focuses on the evolution of locomotion behavior in different developmental stages of a species. Unlike vertebrates, ontogenetic locomotion in invertebrates is poorly investigated. Locusts represent an outstanding biological model to study this issue. They are hemimetabolous insects and have similar aspects and behaviors in different instars. This research is aimed at studying the jumping performance of Locusta migratoria over different developmental instars. Jumps of third instar, fourth instar, and adult L. migratoria were recorded through a high-speed camera. Data were analyzed to develop a simplified biomechanical model of the insect: the elastic joint of locust hind legs was simplified as a torsional spring located at the femur-tibiae joint as a semilunar process and based on an energetic approach involving both locomotion and geometrical data. A simplified mathematical model evaluated the performances of each tested jump. Results showed that longer hind leg length, higher elastic parameter, and longer takeoff time synergistically contribute to a greater velocity and energy storing/releasing in adult locusts, if compared to young instars; at the same time, they compensate possible decreases of the acceleration due to the mass increase. This finding also gives insights for advanced bioinspired jumping robot design.},
author = {Mo, Xiaojuan and Romano, Donato and Milazzo, Mario and Benelli, Giovanni and Ge, Wenjie and Stefanini, Cesare},
doi = {10.1155/2020/2797486},
file = {:C$\backslash$:/Users/milton/Google Drive/posmlab/Papers/Mo et al Applied Bionics and Biomechanics 2020.pdf:pdf},
issn = {17542103},
journal = {Applied Bionics and Biomechanics},
pages = {27--29},
title = {{Impact of Different Developmental Instars on Locusta migratoria Jumping Performance}},
volume = {2020},
year = {2020}
}
@article{Cushing1984,
abstract = {The method of characteristic curves applied to the wave equation is employed to obtain explicit solutions to the problem of a spring of mass m oscillating with a mass M attached to one end. For the case of the free spring (M=0), the method produces simple solutions expressible in terms of functions which are linear in the displacement and in the time.},
author = {Cushing, James T.},
doi = {10.1119/1.13797},
file = {:C$\backslash$:/Users/milton/Google Drive/posmlab/Papers/Cushing method of characteristics American Journal of Physics 1984.pdf:pdf},
issn = {0002-9505},
journal = {American Journal of Physics},
number = {10},
pages = {933--937},
title = {{The method of characteristics applied to the massive spring problem}},
volume = {52},
year = {1984}
}
@article{Liu2017,
abstract = {Thousands of fungal species use surface energy to power the launch of their ballistospores. The surface energy is released when a spherical Buller's drop at the spore's hilar appendix merges with a flattened drop on the adaxial side of the spore. The launching mechanism is primarily understood in terms of energetic models, and crucial features such as launching directionality are unexplained. Integrating experiments and simulations, we advance a mechanistic model based on the capillary-inertial coalescence between the Buller's drop and the adaxial drop, a pair that is asymmetric in size, shape and relative position. The asymmetric coalescence is surprisingly effective and robust, producing a launching momentum governed by the Buller's drop and a launching direction along the adaxial plane of the spore. These key functions of momentum generation and directional control are elucidated by numerical simulations, demonstrated on spore-mimicking particles, and corroborated by published ballistospore kinematics. Our work places the morphological and kinematic diversity of ballistospores into a general mechanical framework, and points to a generic catapulting mechanism of colloidal particles with implications for both biology and engineering.},
author = {Liu, Fangjie and Chavez, Roger L. and Patek, S. N. and Pringle, Anne and Feng, James J. and Chen, Chuan Hua},
doi = {10.1098/rsif.2017.0083},
file = {:C$\backslash$:/Users/milton/Google Drive/posmlab/Papers/Liu et al RSIF 2017.pdf:pdf},
issn = {17425662},
journal = {Journal of the Royal Society Interface},
keywords = {Basidiomycota,Buller's drop,1 adaxial drop,Coalescence-induced jumping,Spore dispersal,Surface tension catapult},
number = {132},
title = {{Asymmetric drop coalescence launches fungal ballistospores with directionality}},
volume = {14},
year = {2017}
}
@article{Gerratt2013,
abstract = {Small insects and other animals use a multitude of materials to realize specific functions, including locomotion. This paper demonstrates application of the first microfabrication process to incorporate high aspect ratio compliant elastomer structures in-plane with traditional silicon microelectromechanical systems (MEMS). By incorporating these new materials, compact energy storage systems based on elastomer springs for small jumping robots have been demonstrated. Results include a 4 mm×4 mm jumping mechanism that has reached heights of 32 cm, × 80 its own height, and an on-chip actuated mechanism that has been used to propel a 1.4 mg projectile over 7 cm. {\textcopyright} 2013 IOP Publishing Ltd.},
author = {Gerratt, Aaron P. and Bergbreiter, Sarah},
doi = {10.1088/0964-1726/22/1/014010},
file = {:C$\backslash$:/Users/milton/Google Drive/posmlab/Papers/Gerratt and Bergbreiter Smart Mater Struct 2013.pdf:pdf},
issn = {09641726},
journal = {Smart Materials and Structures},
number = {1},
title = {{Incorporating compliant elastomers for jumping locomotion in microrobots}},
volume = {22},
year = {2013}
}
@article{Sutton2019,
abstract = {As animals get smaller, their ability to generate usable work from muscle contraction is decreased by the muscle's force-velocity properties, thereby reducing their effective jump height. Very small animals use a spring-actuated system, which prevents velocity effects from reducing available energy. Since force-velocity properties reduce the usable work in even larger animals, why don't larger animals use spring-actuated jumping systems as well? We will show that muscle length-tension properties limit spring-actuated systems to generating a maximum one-third of the possible work that a muscle could produce - greatly restricting the jumping height of spring-actuated jumpers. Thus a spring-actuated jumping animal has a jumping height that is one-third of the maximum possible jump height achievable were 100{\%} of the possible muscle work available. Larger animals, which could theoretically use all of the available muscle energy, have a maximum jumping height that asymptotically approaches a value that is about three times higher than that of spring-actuated jumpers. Furthermore, a size related "crossover point" is evident for these two jumping mechanisms: Animals smaller than this point can jump higher with a spring-actuated mechanism, while animals larger than this point can jump higher with a muscle-actuated mechanism. We demonstrate how this limit on energy storage is a consequence of the interaction between length-tension properties of muscles and spring stiffness. We indicate where this crossover point occurs based on modeling and then use jumping data from the literature to validate that larger jumping animals generate greater jump heights with muscle-actuated systems than spring-actuated systems.},
author = {Sutton, Gregory P. and Mendoza, Elizabeth and Azizi, Emanuel and Longo, Sarah J. and Olberding, Jeffrey P. and Ilton, Mark and Patek, Sheila N.},
doi = {10.1093/icb/icz145},
file = {:C$\backslash$:/Users/milton/Google Drive/posmlab/Papers/Sutton et al ICB 2019.pdf:pdf},
issn = {15577023},
journal = {Integrative and Comparative Biology},
number = {6},
pages = {1609--1618},
pmid = {31399734},
title = {{Why do large animals never actuate their jumps with latch-mediated springs? because they can jump higher without them}},
volume = {59},
year = {2019}
}
@article{Munoz2018,
abstract = {The influence of biomechanics on the tempo and mode of morphological evolution is unresolved, yet is fundamental to organismal diversification. Across multiple four-bar linkage systems in animals, we discovered that rapid morphological evolution (tempo) is associated with mechanical sensitivity (strong correlation between a mechanical system's output and one or more of its components). Mechanical sensitivity is explained by size: the smallest link(s) are disproportionately affected by length changes and most strongly influence mechanical output. Rate of evolutionary change (tempo) is greatest in the smallest links and trait shifts across phylogeny (mode) occur exclusively via the influential, small links. Our findings illuminate the paradigms of many-to-one mapping, mechanical sensitivity, and constraints: tempo and mode are dominated by strong correlations that exemplify mechanical sensitivity, even in linkage systems known for exhibiting many-to-one mapping. Amidst myriad influences, mechanical sensitivity imparts distinct, predictable footprints on morphological diversity.},
author = {Mu{\~{n}}oz, Martha M. and Hu, Y. and Anderson, Philip S.L. and Patek, S. N.},
doi = {10.7554/eLife.37621},
file = {:C$\backslash$:/Users/milton/Google Drive/posmlab/Papers/Munoz et a eLife 2018.pdf:pdf},
issn = {2050084X},
journal = {eLife},
pages = {1--18},
title = {{Strong biomechanical relationships bias the tempo and mode of morphological evolution}},
volume = {7},
year = {2018}
}
@article{Niiyama2007,
abstract = {Jumping and landing movements are characterized by large instantaneous forces, short duration, and a high uncertainty concerning take off and landing points. Such characteristics make conventional types of control and robot design inadequate. Here we present an approach to realize motor control of jumping and landing which exploits the synergy between control and mechanical structure. Our experimental system is a pneumatically actuated bipedal robot called "Mowgli". Mowgli's artificial musculoskeletal system consists of six McKibben pneumatic muscle actuators including bi-articular muscle and two legs with hip, knee, and ankle joints. Mowgli can reach jump heights of more than 50{\%} of its body height and can land softly. Our results show a proximo-distal sequence of joint extensions during jumping despite simultaneous motor activity. Extensions in the whole body motion are caused by the compliance and the natural dynamics of the legs. In addition to the experiments with the real robot, we also simulated two types of open loop controllers for vertical jumping with disturbance. We found that the model controlled by open loop motor command through a muscletendon mechanism could jump robustly. The simulation results demonstrate the contribution of the artificial musculoskeletal system as a physical feedback loop in explosive movements. {\textcopyright} 2007 IEEE.},
author = {Niiyama, Ryuma and Nagakubo, Akihiko and Kuniyoshi, Yasuo},
doi = {10.1109/ROBOT.2007.363848},
file = {:C$\backslash$:/Users/milton/Google Drive/posmlab/Papers/Niiyama et al IEEE 2007.pdf:pdf},
isbn = {1424406021},
issn = {10504729},
journal = {Proceedings - IEEE International Conference on Robotics and Automation},
number = {August},
pages = {2546--2551},
title = {{Mowgli: A bipedal jumping and landing robot with an artificial musculoskeletal system}},
year = {2007}
}
@article{Burrows2012,
abstract = {Jumping mechanisms and performance were analysed in three species of psyllids (Hemiptera, Sternorrhyncha) that ranged from 2 to 4.mm in body length and from 0.7 to 2.8.mg in mass. Jumping was propelled by rapid movements of the short hind legs, which were only 10-20{\%} longer than the other legs and 61-77{\%} of body length. Power was provided by large thoracic muscles that depressed the trochantera so that the two hind legs moved in parallel planes on either side of the body. These movements accelerated the body to take-off in 0.9.ms in the smallest psyllid and 1.7.ms in the largest, but in all species imparted a rapid forward rotation so that at take-off the head pointed downwards, subtending angles of approximately -60.deg relative to the ground. The front legs thus supported the body just before take-off and either lost contact with the ground at the same time as, or even after, the hind legs. In the best jumps from the horizontal, take-off velocity reached 2.7.m.s-1 and the trajectory was steep at 62-80.deg. Once airborne, the body spun rapidly at rates of up to 336.Hz in the pitch plane. In many jumps, the wings did not open to provide stabilisation, but some jumps led directly to sustained flight. In their best jumps, the smallest species experienced a force of 637.g. The largest species had an energy requirement of 13..J, a power output of 13.mW and exerted a force of nearly 10.mN. In a rare jumping strategy seen in only two of 211 jumps analysed, the femoro-tibial joints extended further and resulted in the head pointing upwards at take-off and the spin rate being greatly reduced. {\textcopyright} 2012. Published by The Company of Biologists Ltd.},
author = {Burrows, M.},
doi = {10.1242/jeb.074682},
file = {:C$\backslash$:/Users/milton/Google Drive/posmlab/Papers/Burrows JEB 2012.pdf:pdf},
issn = {00220949},
journal = {Journal of Experimental Biology},
keywords = {Hemiptera,Kinematics,Locomotion,Muscle},
number = {20},
pages = {3612--3621},
title = {{Jumping mechanisms in jumping plant lice (Hemiptera, Sternorrhyncha, Psyllidae)}},
volume = {215},
year = {2012}
}
@article{Edwards2005,
author = {Edwards, Joan and Whitaker, Dwight and Klionsky, Sarah and Laskowski, Marta J.},
doi = {10.1038/435164a},
file = {:C$\backslash$:/Users/milton/Google Drive/posmlab/Papers/Edwards et al Nature 2005.pdf:pdf},
issn = {00280836},
journal = {Nature},
number = {7039},
pages = {164},
title = {{Botany: A record-breaking pollen catapult}},
volume = {435},
year = {2005}
}
@article{Ilton2017,
abstract = {Elastically-driven motion has been used as a strategy to achieve high speeds in small organisms and engineered micro-robotic devices. We examine the size-scaling relations determining the limit of elastic energy release from elastomer bands with mechanical properties similar to the biological protein resilin. The maximum center-of-mass velocity of the elastomer bands was found to be size-scale independent, while smaller bands demonstrated larger accelerations and shorter durations of elastic energy release. Scaling relationships determined from these measurements are consistent with the performance of small organisms which utilize elastic elements to power motion. Engineered devices found in the literature do not follow the same size-scaling relationships, which suggests an opportunity for improved design of engineered devices.},
archivePrefix = {arXiv},
arxivId = {1711.04920},
author = {Ilton, Mark and Cox, S. M. and Egelmeers, Thijs and Sutton, Gregory P. and Patek, S. N. and Crosby, Alfred J.},
eprint = {1711.04920},
file = {:C$\backslash$:/Users/milton/Google Drive/posmlab/Papers/The effect of size-scale on the kinematics of elastic energy release/Size-scaling limits of impulsive elastic energy release from a resilin-like elastomer.pdf:pdf},
pages = {1--9},
title = {{Size-scaling limits of impulsive elastic energy release from a resilin-like elastomer}},
url = {http://arxiv.org/abs/1711.04920},
year = {2017}
}
@article{Gerbode2012,
abstract = {The helical coiling of plant tendrils has fascinated scientists for centuries, yet the underlying mechanism remains elusive. Moreover, despite Darwin's widely accepted interpretation of coiled tendrils as soft springs, their mechanical behavior remains unknown. Our experiments on cucumber tendrils demonstrate that tendril coiling occurs via asymmetric contraction of an internal fiber ribbon of specialized cells. Under tension, both extracted fiber ribbons and old tendrils exhibit twistless overwinding rather than unwinding, with an initially soft response followed by strong strain-stiffening at large extensions. We explain this behavior using physical models of prestrained rubber strips, geometric arguments, and mathematical models of elastic filaments. Collectively, our study illuminates the origin of tendril coiling, quantifies Darwin's original proposal, and suggests designs for biomimetic twistless springs with tunable mechanical responses.},
author = {Gerbode, Sharon J. and Puzey, Joshua R. and McCormick, Andrew G. and Mahadevan, L.},
doi = {10.1126/science.1223304},
file = {:C$\backslash$:/Users/milton/Google Drive/posmlab/Papers/Gerbode et al Science 2012 supplemental.pdf:pdf},
issn = {10959203},
journal = {Science},
number = {6098},
pages = {1087--1091},
title = {{How the cucumber tendril coils and overwinds}},
volume = {337},
year = {2012}
}
@article{Deban2020a,
abstract = {The evolution of ballistic tongue projection in plethodontid salamanders—a high-performance and thermally robust musculoskeletal system—is ideal for examining how the components required for extreme performance in animal movement are assembled in evolution. Our comparative data on whole-organism performance measured across a range of temperatures and the musculoskeletal morphology of the tongue apparatus were examined in a phylogenetic framework and combined with data on muscle contractile physiology and neural control. Our analysis reveals that relatively minor evolutionary changes in morphology and neural control have transformed a muscle-powered system with modest performance and high thermal sensitivity into a spring-powered system with extreme performance and functional robustness in the face of evolutionarily conserved muscle contractile physiology. Furthermore, these changes have occurred in parallel in both major clades of this largest family of salamanders. We also find that high-performance tongue projection that exceeds available muscle power and thermal robustness of performance coevolve, both being emergent properties of the same elastic-recoil mechanism. Among the taxa examined, we find muscle-powered and fully fledged elastic systems with enormous performance differences, but no intermediate forms, suggesting that incipient elastic mechanisms do not persist in evolutionary time. A growing body of data from other elastic systems suggests that similar coevolution of traits may be found in other ectothermic animals with high performance, particularly those for which thermoregulation is challenging or ecologically costly.},
author = {Deban, Stephen M. and Scales, Jeffrey A. and Bloom, Segall V. and Easterling, Charlotte M. and O'Donnell, Mary Kate and Olberding, Jeffrey P.},
doi = {10.1073/pnas.1921807117},
file = {:C$\backslash$:/Users/milton/Google Drive/posmlab/Papers/Deban et al PNAS 2020 SI.pdf:pdf},
issn = {10916490},
journal = {Proceedings of the National Academy of Sciences of the United States of America},
keywords = {Amphibian,Biomechanics,Evolution,Feeding,Temperature},
number = {19},
pages = {10445--10454},
pmid = {32341147},
title = {{Evolution of a high-performance and functionally robust musculoskeletal system in salamanders}},
volume = {117},
year = {2020}
}
@article{Schulz2019,
abstract = {Cone snails are venomous marine gastropods that pierce their prey with a hydraulically propelled radular harpoon. Schulz et al. show that the cone snail prey strike is one of the fastest in the animal kingdom.},
author = {Schulz, Joseph R. and Jan, Ian and Sangha, Gurleen and Azizi, Emanuel},
doi = {10.1016/j.cub.2019.07.034},
file = {:C$\backslash$:/Users/milton/Google Drive/posmlab/Papers/Cone Snail Dynamics/The high speed radular prey strike of a fish-hunting cone snail.pdf:pdf},
issn = {09609822},
journal = {Current Biology},
number = {16},
pages = {R788--R789},
publisher = {Elsevier},
title = {{The high speed radular prey strike of a fish-hunting cone snail}},
url = {http://dx.doi.org/10.1016/j.cub.2019.07.034},
volume = {29},
year = {2019}
}
@article{Zhang2016,
abstract = {The Venus flytrap takes advantage of its bistability to generate rapid closure motion for capturing its prey. A bioinspired Venus flytrap robot with bistable artificial leaves is presented in this paper. Non-contact electromagnetic driving method is proposed to actuate the Venus flytrap robot's artificial leaves, which are made of anti-symmetric carbon fiber reinforced prepreg (CFRP) cylindrical shells. Magnetic force is generated by using the electromagnet and applied on the shell's curve edge to unbend the shell, and then the bending process transmits from one edge to the whole surface. The required magnetic force for the snap-through process of the bistable CFRP structure is determined from experimental test and compared with the result of finite element simulation. The test of the snap-through process of the Venus flytrap robot show that the Venus flytrap robot can generate a rapid snapping motion by the electromagnet actuation.},
author = {Zhang, Zheng and Chen, Dandi and Wu, Huaping and Bao, Yumei and Chai, Guozhong},
doi = {10.1016/j.compstruct.2015.09.015},
file = {:C$\backslash$:/Users/milton/Google Drive/posmlab/Papers/Zhang et al Composite Structures 2016.pdf:pdf},
issn = {02638223},
journal = {Composite Structures},
keywords = {Anti-symmetric cylindrical shell,Bioinspired Venus flytrap,Bistable composite structure,Magnetic driving,Non-contact},
pages = {17--22},
publisher = {Elsevier Ltd},
title = {{Non-contact magnetic driving bioinspired Venus flytrap robot based on bistable anti-symmetric CFRP structure}},
url = {http://dx.doi.org/10.1016/j.compstruct.2015.09.015},
volume = {135},
year = {2016}
}
@article{Ilton2018a,
abstract = {Mechanical power limitations emerge from the physical trade-off between force and velocity. Many biological systems incorporate power-enhancing mechanisms enabling extraordinary accelerations at small sizes. We establish how power enhancement emerges through the dynamic coupling of motors, springs, and latches and reveal how each displays its own force-velocity behavior. We mathematically demonstrate a tunable performance space for spring-actuated movement that is applicable to biological and synthetic systems. Incorporating nonideal spring behavior and parameterizing latch dynamics allows the identification of critical transitions in mass and trade-offs in spring scaling, both of which offer explanations for long-observed scaling patterns in biological systems. This analysis defines the cascading challenges of power enhancement, explores their emergent effects in biological and engineered systems, and charts a pathway for higher-level analysis and synthesis of power-amplified systems.},
author = {Ilton, Mark and {Saad Bhamla}, M. and Ma, Xiaotian and Cox, Suzanne M. and Fitchett, Leah L. and Kim, Yongjin and sung Koh, Je and Krishnamurthy, Deepak and Kuo, Chi Yun and Temel, Fatma Zeynep and Crosby, Alfred J. and Prakash, Manu and Sutton, Gregory P. and Wood, Robert J. and Azizi, Emanuel and Bergbreiter, Sarah and Patek, S. N.},
doi = {10.1126/science.aao1082},
file = {:C$\backslash$:/Users/milton/Google Drive/posmlab/Papers/Ilton et al Science 2018.pdf:pdf},
issn = {10959203},
journal = {Science},
number = {6387},
pmid = {29700237},
title = {{The principles of cascading power limits in small, fast biological and engineered systems}},
volume = {360},
year = {2018}
}
@article{Kim2014,
abstract = {The Venus flytrap uses bistability, the structural characteristic of its leaf, to actuate the leaf's rapid closing motion for catching its prey. This paper presents a flytrap-inspired robot and novel actuation mechanism that exploits the structural characteristics of this structure and a developable surface. We focus on the concept of exploiting structural characteristics for actuation. Using shape memory alloy (SMA), the robot actuates artificial leaves made from asymmetrically laminated carbon fiber reinforced prepregs. We exploit two distinct structural characteristics of the leaves. First, the bistability acts as an implicit actuator enabling rapid morphing motion. Second, the developable surface has a kinematic constraint that constrains the curvature of the artificial leaf. Due to this constraint, the curved artificial leaf can be unbent by bending the straight edge orthogonal to the curve. The bending propagates from one edge to the entire surface and eventually generates an overall shape change. The curvature change of the artificial leaf is 18 m -1 within 100 ms when closing. Experiments show that these actuation mechanisms facilitate the generation of a rapid and large morphing motion of the flytrap robot by one-way actuation of the SMA actuators at a local position. {\textcopyright} 2014 IOP Publishing Ltd.},
author = {Kim, Seung Won and Koh, Je Sung and Lee, Jong Gu and Ryu, Junghyun and Cho, Maenghyo and Cho, Kyu Jin},
doi = {10.1088/1748-3182/9/3/036004},
file = {:C$\backslash$:/Users/milton/Google Drive/posmlab/Papers/Kim et al Bioinspir Biomim 2014.pdf:pdf},
issn = {17483190},
journal = {Bioinspiration and Biomimetics},
keywords = {bioinspiration,bistability,flytrap,soft robotics,structurally integrated actuation},
number = {3},
pmid = {24615620},
title = {{Flytrap-inspired robot using structurally integrated actuation based on bistability and a developable surface}},
volume = {9},
year = {2014}
}
@article{Doubleday2017,
abstract = {Good writing takes time, but in a research environment where speed is master, is it a superfluous pursuit? Scientists spend most of their working life writing, yet our writing style obstructs its key purpose: communication. We advocate more accessible prose that boosts the influence of our publications. For those who change, the proof of their success will be science that is read, understood, and remembered.},
author = {Doubleday, Zo{\"{e}} A. and Connell, Sean D.},
doi = {10.1016/j.tree.2017.06.011},
file = {:C$\backslash$:/Users/milton/Google Drive/posmlab/Papers/Doubleday and Connell Trends in Ecology and Evolution 2017.pdf:pdf},
issn = {01695347},
journal = {Trends in Ecology and Evolution},
keywords = {accessibility,objectivity,scientific writing,sensationalism},
number = {11},
pages = {803--805},
publisher = {Elsevier Ltd},
title = {{Publishing with Objective Charisma: Breaking Science's Paradox}},
url = {http://dx.doi.org/10.1016/j.tree.2017.06.011},
volume = {32},
year = {2017}
}
@article{Cushing1984a,
author = {Cushing, James T.},
doi = {10.1119/1.13796},
file = {:C$\backslash$:/Users/milton/Google Drive/posmlab/Papers/Cushing spring-mass revisited American Journal of Physics 1984.pdf:pdf},
issn = {0002-9505},
journal = {American Journal of Physics},
number = {10},
pages = {925--933},
title = {{The spring‐mass system revisited}},
volume = {52},
year = {1984}
}
@article{Berg2019,
abstract = {The carnivorous plant bladderwort exemplifies the use of accumulated elastic energy to power motion: Respiration-driven pumps slowly load the walls of its suction traps with elastic energy (∼1 h). During a feeding strike, this energy is released suddenly to accelerate water (∼1 ms). However, due to the traps' small size and concomitant low Reynolds number, a significant fraction of the stored energy may be dissipated as viscous friction. Such losses and the mechanical reversibility of Stokes flow are thought to degrade the feeding success of other suction feeders in this size range, such as larval fish. In contrast, triggered bladderwort traps are generally successful. By mapping the energy budget of a bladderwort feeding strike, we illustrate how this smallest of suction feeders can perform like an adult fish.},
author = {Berg, Otto and Singh, Krizma and Hall, Maxwell R. and Schwaner, M. Janneke and M{\"{u}}ller, Ulrike K.},
doi = {10.1093/icb/icz144},
file = {:C$\backslash$:/Users/milton/Google Drive/posmlab/Papers/Berg et al ICB 2019.pdf:pdf},
issn = {15577023},
journal = {Integrative and Comparative Biology},
number = {6},
pages = {1597--1608},
pmid = {31406979},
title = {{Thermodynamics of the bladderwort feeding strike - Suction power from elastic energy storage}},
volume = {59},
year = {2019}
}
@article{Roberts2011,
abstract = {The muscles that power vertebrate locomotion are associated with springy tissues, both within muscle and in connective tissue elements such as tendons. These springs share in common the same simple action: they stretch and store elastic strain energy when force is applied to them and recoil to release energy when force decays. Although this elastic action is simple, it serves a diverse set of functions, including metabolic energy conservation, amplification of muscle power output, attenuation of muscle power input, and rapid mechanical feedback that may aid in stability. In recent years, our understanding of the mechanisms and importance of biological springs in locomotion has advanced significantly, and it has been demonstrated that elastic mechanisms are essential for the effective function of the muscle motors that power movement. Here, we review some recent advances in our understanding of elastic mechanisms, with an emphasis on two proposed organizing principles. First, we review the evidence that the various functions of biological springs allow the locomotor system to operate beyond the bounds of intrinsic muscle properties, including metabolic and mechanical characteristics, as well as motor control processes. Second, we propose that an energy-based framework is useful for interpreting the diverse functions of series-elastic springs. In this framework, the direction and timing of the flow of energy between the body, the elastic element and the contracting muscle determine the function served by the elastic mechanism (e.g. energy conservation vs power amplification). We also review recent work demonstrating that structures such as tendons remodel more actively and behave more dynamically than previously assumed. {\textcopyright} 2011 Published by The Company of Biologists Ltd.},
author = {Roberts, Thomas J. and Azizi, Emanuel},
doi = {10.1242/jeb.038588},
file = {:C$\backslash$:/Users/milton/Google Drive/posmlab/Papers/Roberts and Azizi JEB 2011.pdf:pdf},
issn = {00220949},
journal = {Journal of Experimental Biology},
keywords = {Elastic,Locomotion,Tendon},
number = {3},
pages = {353--361},
title = {{Flexible mechanisms: The diverse roles of biological springs in vertebrate movement}},
volume = {214},
year = {2011}
}
@article{Burdick2003,
abstract = {In this paper we describe a novel approach to the design and deployment of small and minimally actuated jumping or hopping robots that are suitable for exploring the unstructured terrains of celestial bodies. We introduce the basic jumping mobility paradigm, as well as the evolution of our hopping robot concept by way of the main prototypes that we have developed. These prototypes show that a small number of actuators can control the vehicle's steering, hopping, and self-righting motions. The last prototype is equipped with wheels so that precision motion can be combined with gross hopping motion. Lessons learned during the development of these prototypes have general applicability to the design of jumping robots. In addition to reviewing the issues relevant to the design of jumping systems, in this paper we describe some of the key mechanisms that enable our approach, we summarize tests obtained with these systems, and we present our future plans of localization and sensing for hopping mobility.},
author = {Burdick, Joel and Fiorini, Paolo},
doi = {10.1177/02783649030227013},
file = {:C$\backslash$:/Users/milton/Google Drive/posmlab/Papers/Burdick and Fiorini Int J Robot Res 2003.pdf:pdf},
issn = {02783649},
journal = {International Journal of Robotics Research},
keywords = {Field robot,Hopping robot,Nano rover,Planetary exploration,Planetary robot},
number = {7-8 SPECIAL ISSUE},
pages = {653--674},
title = {{Minimalist jumping robots for celestial exploration}},
volume = {22},
year = {2003}
}
@article{Stayton2019a,
abstract = {Adaptive landscapes have served as fruitful guides to evolutionary research for nearly a century. Current methods guided by landscape frameworks mostly utilize evolutionary modeling (e.g., fitting data to Ornstein–Uhlenbeck models) to make inferences about adaptive peaks. Recent alternative methods utilize known relationships between phenotypes and functional performance to derive information about adaptive landscapes; this information can then help explain the distribution of species in phenotypic space and help infer the relative importance of various functions for guiding diversification. Here, data on performance for three turtle shell functions–strength, hydrodynamic efficiency, and self-righting ability–are used to develop a set of predicted performance optima in shell shape space. The distribution of performance optima shows significant similarity to the distribution of existing turtle species and helps explain the absence of shells in otherwise anomalously empty regions of morphospace. The method outperforms a modeling-based approach in inferring the location of reasonable adaptive peaks and in explaining the shape of the phenotypic distributions of turtle shells. Performance surface-based methods allow researchers to more directly connect functional performance with macroevolutionary diversification, and to explain the distribution of species (including presences and absences) across phenotypic space.},
author = {Stayton, C. Tristan},
doi = {10.1111/evo.13709},
file = {:C$\backslash$:/Users/milton/Google Drive/posmlab/Papers/Stayton Evolution 2019.pdf:pdf},
issn = {15585646},
journal = {Evolution},
keywords = {Adaptive landscape,disparity,functional performance,performance surface,phenotypic evolution,turtle shell},
number = {4},
pages = {720--734},
pmid = {30820948},
title = {{Performance in three shell functions predicts the phenotypic distribution of hard-shelled turtles}},
volume = {73},
year = {2019}
}
@article{Blanco2014,
author = {Blanco, M. Mendoza and Patek, S. N.},
doi = {10.1111/evo.12365},
file = {:C$\backslash$:/Users/milton/Google Drive/posmlab/Papers/Blanco and Patek Evolution 2014.pdf:pdf},
isbn = {1000-0690},
issn = {00143820},
journal = {Evolution},
keywords = {demographic stochasticity,environmental stochasticity,fluctuating selection,genetic drift,individual fitness,quantitative genetics},
month = {may},
number = {5},
pages = {1399--1414},
title = {{MUSCLE TRADE-OFFS IN A POWER-AMPLIFIED PREY CAPTURE SYSTEM}},
url = {http://doi.wiley.com/10.1111/evo.12365},
volume = {68},
year = {2014}
}
@article{Vincent2011,
abstract = {Carnivorous aquatic Utricularia species catch small prey animals using millimetre-sized underwater suction traps, which have fascinated scientists since Darwin's early work on carnivorous plants. Suction takes place after mechanical triggering and is owing to a release of stored elastic energy in the trap body accompanied by a very fast opening and closing of a trapdoor, which otherwise closes the trap entrance watertight. The exceptional trapping speed-far above human visual perception-impeded profound investigations until now. Using high-speed video imaging and special microscopy techniques, we obtained fully time-resolved recordings of the door movement. We found that this unique trapping mechanism conducts suction in less than a millisecond and therefore ranks among the fastest plant movements known. Fluid acceleration reaches very high values, leaving little chance for prey animals to escape. We discovered that the door deformation is morphologically predetermined, and actually performs a buckling/unbuckling process, including a complete trapdoor curvature inversion. This process, which we predict using dynamical simulations and simple theoretical models, is highly reproducible: the traps are autonomously repetitive as they fire spontaneously after 5-20 h and reset actively to their ready-to-catch condition. {\textcopyright}2011 The Royal Society.},
author = {Vincent, Olivier and Wei{\ss}kopf, Carmen and Poppinga, Simon and Masselter, Tom and Speck, Thomas and Joyeux, Marc and Quilliet, Catherine and Marmottant, Philippe},
doi = {10.1098/rspb.2010.2292},
file = {:C$\backslash$:/Users/milton/Google Drive/posmlab/Papers/Vincent et al RSPB 2011.pdf:pdf},
issn = {14712970},
journal = {Proceedings of the Royal Society B: Biological Sciences},
keywords = {Bladderwort,Carnivorous/insectivorous plants,Fluid dynamics,Suction mechanism functional morphology,Utricularia},
number = {1720},
pages = {2909--2914},
title = {{Ultra-fast underwater suction traps}},
volume = {278},
year = {2011}
}
@article{Koh2015,
abstract = {Jumping on water is a unique locomotion mode found in semi-aquatic arthropods, such as water striders. To reproduce this feat in a surface tension-dominant jumping robot, we elucidated the hydrodynamics involved and applied them to develop a bio-inspired impulsive mechanism that maximizes momentum transfer to water. We found that water striders rotate the curved tips of their legs inward at a relatively low descending velocity with a force just below that required to break the water surface (144 millinewtons/meter). We built a 68-milligram at-scale jumping robotic insect and verified that it jumps on water with maximum momentum transfer. The results suggest an understanding of the hydrodynamic phenomena used by semi-aquatic arthropods during water jumping and prescribe a method for reproducing these capabilities in artificial systems.},
author = {Koh, Je Sung and Yang, Eunjin and Jung, Gwang Pil and Jung, Sun Pill and Son, Jae Hak and Lee, Sang Im and Jablonski, Piotr G. and Wood, Robert J. and Kim, Ho Young and Cho, Kyu Jin},
doi = {10.1126/science.aab1637},
file = {:C$\backslash$:/Users/milton/Google Drive/posmlab/Papers/Koh et al Science 2015.pdf:pdf},
issn = {10959203},
journal = {Science},
number = {6247},
pages = {517--521},
title = {{Jumping on water: Surface tension-dominated jumping of water striders and robotic insects}},
volume = {349},
year = {2015}
}
@article{Anderson2015,
abstract = {A classic question in evolutionary biology is how form–function relationships promote or limit diversification. Mechanical metrics, such as kinematic transmission (KT) in linkage systems, are useful tools for examining the evolution of form and function in a comparative context. The convergence of disparate systems on equivalent metric values (mechanical equivalence) has been highlighted as a source of potential morphological diversity under the assumption that morphology can evolve with minimal impact on function. However, this assumption does not account for mechanical sensitivity—the sensitivity of the metric to morphological changes in individual components of a structure. We examined the diversification of a four-bar linkage system in mantis shrimp (Stomatopoda), and found evidence for both mechanical equivalence and differential mechanical sensitivity. KT exhibited variable correlations with individual linkage components, highlighting the components that influence KT evolution, and the components that are free to evolve independently from KT and thereby contribute to the observed pattern of mechanical equivalence. Determining the mechanical sensitivity in a system leads to a deeper understanding of both functional convergence and morphological diversification. This study illustrates the importance of multi-level analyses in delineating the factors that limit and promote diversification in form–function systems.},
author = {Anderson, P. S.L. and Patek, S. N.},
doi = {10.1098/rspb.2014.3088},
file = {:C$\backslash$:/Users/milton/Google Drive/posmlab/Papers/Anderson and Patek RSPB 2015.pdf:pdf},
issn = {14712954},
journal = {Proceedings of the Royal Society B: Biological Sciences},
keywords = {Biomechanics,Evolution,Mechanical equivalence,Mechanical sensitivity},
number = {1804},
title = {{Mechanical sensitivity reveals evolutionary dynamics of mechanical systems}},
volume = {282},
year = {2015}
}
@article{Jmchenry2016,
abstract = {Countless aquatic animals rotate appendages through the water, yet fluid forces are typically modeled with translational motion. To elucidate the hydrodynamics of rotation, we analyzed the raptorial appendages of mantis shrimp (Stomatopoda) using a combination of flume experiments, mathematical modeling and phylogenetic comparative analyses. We found that computationally efficient blade-element models offered an accurate first-order approximation of drag, when compared with a more elaborate computational fluid-dynamic model. Taking advantage of this efficiency, we compared the hydrodynamics of the raptorial appendage in different species, including a newly measured spearing species, Coronis scolopendra. The ultrafast appendages of a smasher species (Odontodactylus scyllarus) were an order of magnitude smaller, yet experienced values of drag-induced torque similar to those of a spearing species (Lysiosquillina maculata). The dactyl, a stabbing segment that can be opened at the distal end of the appendage, generated substantial additional drag in the smasher, but not in the spearer, which uses the segment to capture evasive prey. Phylogenetic comparative analyses revealed that larger mantis shrimp species strike more slowly, regardless of whether they smash or spear their prey. In summary, drag was minimally affected by shape, whereas size, speed and dactyl orientation dominated and differentiated the hydrodynamic forces across species and sizes. This study demonstrates the utility of simple mathematical modeling for comparative analyses and illustrates the multi-faceted consequences of drag during the evolutionary diversification of rotating appendages.},
author = {Jmchenry, M. and Anderson, P. S.L. and Vanwassenbergh, S. and Matthews, D. G. and Summers, A. P. and Patek, S. N.},
doi = {10.1242/jeb.140590},
file = {:C$\backslash$:/Users/milton/Google Drive/posmlab/Papers/McHenry et al JEB 2016.pdf:pdf},
issn = {00220949},
journal = {Journal of Experimental Biology},
keywords = {Drag,Feeding,Kinematics,Phylogenetic comparative methods,Scaling,Torque},
number = {21},
pages = {3399--3411},
pmid = {27807217},
title = {{The comparative hydrodynamics of rapid rotation by predatory appendages}},
volume = {219},
year = {2016}
}
@article{.,
author = {Ilton, Mark and Feiler, Avalon and Lin, Kailee},
file = {:C$\backslash$:/Users/milton/Google Drive/posmlab/Papers/Ilton - Rasmussen Summer Funding Final Report.pdf:pdf},
pages = {3--5},
title = {{Rasmussen Summer Research Grant Final Report}},
volume = {2}
}
@article{Longo2019,
abstract = {Rapid biological movements, such as the extraordinary strikes of mantis shrimp and accelerations of jumping insects, have captivated generations of scientists and engineers. These organisms store energy in elastic structures (e.g. springs) and then rapidly release it using latches, such that movement is driven by the rapid conversion of stored elastic to kinetic energy using springs, with the dynamics of this conversion mediated by latches. Initially drawn to these systems by an interest in the muscle power limits of small jumping insects, biologists established the idea of power amplification, which refers both to a measurement technique and to a conceptual framework defined by the mechanical power output of a system exceeding muscle limits. However, the field of fast elastically driven movements has expanded to encompass diverse biological and synthetic systems that do not have muscles – such as the surface tension catapults of fungal spores and launches of plant seeds. Furthermore, while latches have been recognized as an essential part of many elastic systems, their role in mediating the storage and release of elastic energy from the spring is only now being elucidated. Here, we critically examine the metrics and concepts of power amplification and encourage a framework centered on latch-mediated spring actuation (LaMSA). We emphasize approaches and metrics of LaMSA systems that will forge a pathway toward a principled, interdisciplinary field.},
author = {Longo, S. J. and Cox, S. M. and Azizi, E. and Ilton, M. and Olberding, J. P. and {St Pierre}, R. and Patek, S. N.},
doi = {10.1242/jeb.197889},
file = {:C$\backslash$:/Users/milton/Google Drive/posmlab/Papers/Longo et al JEB 2019.pdf:pdf},
issn = {00220949},
journal = {Journal of Experimental Biology},
keywords = {Elastic mechanism,Kinematics,LaMSA,Locomotion,Mechanical power output,Springs},
number = {15},
pages = {1--10},
title = {{Beyond power amplification: Latch-mediated spring actuation is an emerging framework for the study of diverse elastic systems}},
volume = {222},
year = {2019}
}
@article{Society,
author = {Society, The Royal and Society, Royal and Sciences, Physical},
file = {:C$\backslash$:/Users/milton/Google Drive/posmlab/Papers/Mason RSPA 1963.pdf:pdf},
title = {{Downloaded from http://rspa.royalsocietypublishing.org/ on April 6 , 2016}}
}
@article{Tadayon2018,
abstract = {Stomatopods deliver one of the fastest strikes in the animal kingdom using their powerful “dactyl clubs.” This kinematic performance is enabled by a power amplification device whereby elastic energy is stored in a saddle-shape mineralized bilayer structure. We combined a set of comprehensive micro-mechanical measurements with finite element modeling (FEM)to quantitatively elucidate the saddle biomechanical design. Dynamic nano-scale testing reveals that viscoelastic dissipation is minimized in the highly mineralized layer, whereas micro-bending experiments on miniature cantilevers highlight the critical role of the bilayer arrangement in optimizing storage of elastic energy. FEM shows that the saddle shape prevents stress concentration and the stresses remain well within the elastic range during loading, while the neutral surface coincides with the bilayer interface to prevent interfacial delamination. The study unveils the multi-scale design behind the intriguing ability of the saddle to store a high density of elastic energy using stiff but intrinsically brittle materials. Video Abstract:},
author = {Tadayon, Maryam and Amini, Shahrouz and Wang, Zhongke and Miserez, Ali},
doi = {10.1016/j.isci.2018.08.022},
file = {:C$\backslash$:/Users/milton/Google Drive/posmlab/Papers/Tadayon et al iScience 2018.pdf:pdf},
issn = {25890042},
journal = {iScience},
keywords = {Biomaterials,Materials Science,Mechanical Property},
pages = {271--282},
publisher = {Elsevier Inc.},
title = {{Biomechanical Design of the Mantis Shrimp Saddle: A Biomineralized Spring Used for Rapid Raptorial Strikes}},
url = {https://doi.org/10.1016/j.isci.2018.08.022},
volume = {8},
year = {2018}
}
@article{Koehl1996,
abstract = {The performance of an organism is the crucial link between its phenotype and its ecological success. When does an organism's morphology affect its performance? Quantitative mechanistic analyses of how function depends on biological form have shown that the relationship between morphology and performance can be nonlinear, context-dependent, and sometimes surprising. In some cases, small changes in morphology or simple changes in size can lead to novel functions, while in other cases changes in form can occur without performance consequences. Furthermore, the effect of a specific change in morphology can depend on the size, shape, stiffness, or habitat of an organism. Likewise, a particular change in posture or behavior can produce opposite effects when performed by bodies with different morphologies. These mechanistic studies not only reveal potential misconceptions that can arise from the descriptive statistical analyses often used in ecological and evolutionary research, but they also show how new functions, and novel consequences of changes in morphology, can arise simply as the result of changes in size or habitat. Such organismal-level mechanistic research can be used in concert with other tools to gain insights about issues in ecology (e.g. foraging, competition, disturbance, keystone species, functional groups) and evolution (e.g. adaptation, interpretation of fossils, and origin of novelty).},
author = {Koehl, M. A.R.},
doi = {10.1146/annurev.ecolsys.27.1.501},
file = {:C$\backslash$:/Users/milton/Google Drive/posmlab/Papers/Koehl Annual Review of Ecology and Systematics 1996.pdf:pdf},
issn = {00664162},
journal = {Annual Review of Ecology and Systematics},
keywords = {Reynolds number,constraint,ecomorphology,novelty,performance},
pages = {501--542},
title = {{When does morphology matter?}},
volume = {27},
year = {1996}
}
@article{Breuker2006,
abstract = {Functional factors such as optimal design and adaptive value have been the central concern of evolutionary biology since the advent of the New Synthesis. By contrast, evolutionary developmental biology (evo-devo) has concentrated primarily on structural factors such as the ways in which body parts can be built. These different emphases have stood in the way of an integrated understanding of the role of development in evolution. Here, we try to bridge this gap by outlining the relevance of functional factors in evo-devo. We use modularity and the view of development as a flexible evolutionary system to outline a unified perspective that includes both structural and functional aspects. {\textcopyright} 2006 Elsevier Ltd. All rights reserved.},
author = {Breuker, Casper J. and Debat, Vincent and Klingenberg, Christian Peter},
doi = {10.1016/j.tree.2006.06.003},
file = {:C$\backslash$:/Users/milton/Google Drive/posmlab/Papers/Breuker et al Trends in Ecology and Evolution 2006.pdf:pdf},
issn = {01695347},
journal = {Trends in Ecology and Evolution},
number = {9},
pages = {488--492},
title = {{Functional evo-devo}},
volume = {21},
year = {2006}
}
@article{Haldane2016,
abstract = {Several arborealmammals have the ability to rapidly and repeatedly jump vertical distances of 2m, starting from rest. We characterize this performance by ametric we call vertical jumping agility. Through basic kinetic relations, we show that this agility metric is fundamentally constrained by available actuator power. Although rapid high jumping is an important performance characteristic, the ability to control forces during stance also appears critical for sophisticated behaviors. The animalwith the highest vertical jumping agility, the galago (Galago senegalensis), is known to use a powermodulating strategy to obtain higher peak power than that of muscle alone. Few previous robots have used serieselastic power modulation (achieved by combining series-elastic actuation with variable mechanical advantage), and because of motor power limits, the best current robot has a vertical jumping agility of only 55{\%} of a galago. Through use of a specialized leg mechanism designed to enhance power modulation, we constructed a jumping robot that achieved 78{\%} of the vertical jumping agility of a galago. Agile robots can explore venues of locomotion that were not previously attainable. We demonstrate this with a wall jump, where the robot leaps from the floor to a wall and then springs off thewall to reach a net height that is greater than that accessible by a single jump.Our results show that series-elastic power modulation is an actuation strategy that enables a clade of vertically agile robots.},
author = {Haldane, Duncan W. and Plecnik, M. M. and Yim, J. K. and Fearing, R. S.},
doi = {10.1126/scirobotics.aag2048},
file = {:C$\backslash$:/Users/milton/Google Drive/posmlab/Papers/Haldane et al Sci Robot 2016.pdf:pdf},
issn = {24709476},
journal = {Science Robotics},
number = {1},
title = {{Robotic vertical jumping agility via Series-Elastic power modulation}},
volume = {1},
year = {2016}
}
@article{Truccolo2005,
abstract = {Multiple factors simultaneously affect the spiking activity of individual neurons. Determining the effects and relative importance of these factors is a challenging problem in neurophysiology. We propose a statistical framework based on the point process likelihood function to relate a neuron's spiking probability to three typical covariates: the neuron's own spiking history, concurrent ensemble activity, and extrinsic covariates such as stimuli or behavior. The framework uses parametric models of the conditional intensity function to define a neuron's spiking probability in terms of the covariates. The discrete time likelihood function for point processes is used to carry out model fitting and model analysis. We show that, by modeling the logarithm of the conditional intensity function as a linear combination of functions of the covariates, the discrete time point process likelihood function is readily analyzed in the generalized linear model (GLM) framework. We illustrate our approach for both GLM and non-GLM likelihood functions using simulated data and multivariate single-unit activity data simultaneously recorded from the motor cortex of a monkey performing a visuomotor pursuit-tracking task. The point process framework provides a flexible, computationally efficient approach for maximum likelihood estimation, goodness-of-fit assessment, residual analysis, model selection, and neural decoding. The framework thus allows for the formulation and analysis of point process models of neural spiking activity that readily capture the simultaneous effects of multiple covariates and enables the assessment of their relative importance.},
author = {Truccolo, Wilson and Eden, Uri T. and Fellows, Matthew R. and Donoghue, John P. and Brown, Emery N.},
doi = {10.1152/jn.00697.2004},
file = {:C$\backslash$:/Users/milton/Google Drive/posmlab/Papers/Inferring Governing Equations/truccolo05.pdf:pdf},
issn = {00223077},
journal = {Journal of Neurophysiology},
number = {2},
pages = {1074--1089},
title = {{A point process framework for relating neural spiking activity to spiking history, neural ensemble, and extrinsic covariate effects}},
volume = {93},
year = {2005}
}
@article{Niechcia2019,
abstract = {The article describes modelling of the monopedal robot with the application of the numerical method for calculating kinematics. The first part presents a short review of the literature on monopedal robots and the theory of such designs. Due to the complexity of the natural solutions of the bipedal locomotion, the monopedal alternative simplifies the problem, by limiting its scope to the pulse movement in one axis- A s required by jumping. In the subsequent part, basic mathematical and kinematic relations connected with a chosen designs. The model was based on a rigid quadrangle driven by a four-bar linkage. The effect was a set of vector equations, required to calculate its kinematics. Due to the complexity of the design, it could not be calculated using traditional analytical methods. The prepared kinematic structure was simulated using the numerical method to give the basis for the future experimental tests. The mathematical model was solved in the Wolphram Mathematica environment. Its main purpose was to analyse the movement of the final link that rests on the ground. The results from the simulation were compared to the movement parameters derived from a model designed in CAD software to verify its correctness. All values of links length and starting angular position, required to calculate the model, were taken from the said CAD project.},
author = {Niechcia{\l}, M. and Rybarczyk, D. and Bu{\'{s}}kiewicz, J.},
doi = {10.1088/1757-899X/710/1/012030},
file = {:C$\backslash$:/Users/milton/Google Drive/posmlab/Papers/Niechcia et al IOP Conf Ser Mater Sci Eng 2019.pdf:pdf},
issn = {1757899X},
journal = {IOP Conference Series: Materials Science and Engineering},
number = {1},
title = {{Modelling the monopedal robot}},
volume = {710},
year = {2019}
}
@article{Munoz2017,
abstract = {The influence of biophysical relationships on rates of morphological evolution is a cornerstone of evolutionary theory. Mechanical sensitivity—the correlation strength between mechanical output and the system's underlying morphological components—is thought to impact the evolutionary dynamics of form–function relationships, yet has rarely been examined. Here, we compare the evolutionary rates of the mechanical components of the four-bar linkage system in the raptorial appendage of mantis shrimp (Order Stomatopoda). This system's mechanical output (kinematic transmission (KT)) is highly sensitive to variation in its output link, and less sensitive to its input and coupler links. We found that differential mechanical sensitivity is associated with variation in evolutionary rate: KT and the output link exhibit faster rates of evolution than the input and coupler links to which KT is less sensitive. Furthermore, for KT and, to a lesser extent, the output link, rates of evolution were faster in ‘spearing' stomatopods than ‘smashers', indicating that mechanical sensitivity may influence trait-dependent diversification. Our results suggest that mechanical sensitivity can impact morphological evolution and guide the process of phenotypic diversification. The connection between mechanical sensitivity and evolutionary rates provides a window into the interaction between physical rules and the evolutionary dynamics of morphological diversification.},
author = {Mu{\~{n}}oz, Martha M. and Anderson, Philip S.L. and Patek, S. N.},
doi = {10.1098/rspb.2016.2325},
file = {:C$\backslash$:/Users/milton/Google Drive/posmlab/Papers/Munoz et al RSPB 2016.pdf:pdf},
issn = {14712954},
journal = {Proceedings of the Royal Society B: Biological Sciences},
keywords = {Biomechanics,Comparative phylogenetics,Evolution,Mantis shrimp,Many-to-one mapping,Scaling},
number = {1847},
title = {{Mechanical sensitivity and the dynamics of evolutionary rate shifts in biomechanical systems}},
volume = {284},
year = {2017}
}
@article{Marden2002,
abstract = {Animal- and human-made motors vary widely in size and shape, are constructed of vastly different materials, use different mechanisms, and produce an enormous range of mass-specific power. Despite these differences, there is remarkable consistency in the maximum net force produced by broad classes of animal- and human-made motors. Motors that use force production to accomplish steady translational motion of a load (myosin, kinesin, dynein, and RNA polymerase molecules, muscle cells, whole muscles, winches, linear actuators, and rockets) have maximal force outputs that scale as the two-thirds power of mass, i.e., with cross-sectional area. Motors that use cyclical motion to generate force and are more subject to multiaxial stress and vibration have maximal force outputs that scale as a single isometric function of motor mass with mass-specific net force output averaging 57 N{\textperiodcentered}kg-1 (SD = 14). Examples of this class of motors includes flying birds, bats, and insects, swimming fish, various taxa of running animals, piston engines, electric motors, and all types of jets. Dependence of force production and stress resistance on cross-sectional area is well known, but the isometric scaling and common upper limit of mass-specific force production by cyclical motion motors has not been recognized previously and is not explained by an existing body of theory. Remarkably, this finding indicates that most of the motors used by humans and animals for transportation have a common upper limit of mass-specific net force output that is independent of materials and mechanisms.},
author = {Marden, James H. and Allen, Lee R.},
doi = {10.1073/pnas.022052899},
file = {:C$\backslash$:/Users/milton/Google Drive/posmlab/Papers/Marden and Allen PNAS 2002.pdf:pdf},
issn = {00278424},
journal = {Proceedings of the National Academy of Sciences of the United States of America},
number = {7},
pages = {4161--4166},
title = {{Molecules, muscles, and machines: Universal performance characteristics of motors}},
volume = {99},
year = {2002}
}
@article{Vermorel2007,
abstract = {When an initially stretched rubber band is suddenly released at one end, an axial-stress front propagating at the celerity of sound separates a free and a stretched domain of the elastic material. As soon as it reaches the clamped end, the front rebounds and a compression front propagates backward. When the length of the compressed area exceeds Euler critical length, a dynamic buckling instability develops. The rebound is analysed using Saint-Venant's theory of impacts and we use a dynamical extension of the Euler-Bernoulli beam equation to obtain a relation between the buckled wavelength, the initial stretching and the rubber band thickness. The influence of an external fluid medium is also considered: owing to added mass and viscosity, the instability growth rate decreases. With a high viscosity, the axial-stress front spreads owing to viscous frictional forces during the release phase. As a result, the selected wavelength increases significantly. {\textcopyright} 2006 The Royal Society.},
author = {Vermorel, R. and Vandenberghe, N. and Villermaux, E.},
doi = {10.1098/rspa.2006.1781},
file = {:C$\backslash$:/Users/milton/Google Drive/posmlab/Papers/Vermorel et al RSPA 2007.pdf:pdf},
issn = {14712946},
journal = {Proceedings of the Royal Society A: Mathematical, Physical and Engineering Sciences},
keywords = {Dynamic buckling,Elastic instability,Rubber band},
number = {2079},
pages = {641--658},
title = {{Rubber band recoil}},
volume = {463},
year = {2007}
}
@article{Daniels2015,
abstract = {Dynamics of complex systems is often driven by large and intricate networks of microscopic interactions, whose sheer size obfuscates understanding. With limited experimental data, many parameters of such dynamics are unknown, and thus detailed, mechanistic models risk overfitting and making faulty predictions. At the other extreme, simple ad hoc models often miss defining features of the underlying systems. Here we develop an approach that instead constructs phenomenological, coarse-grained models of network dynamics that automatically adapt their complexity to the available data. Such adaptive models produce accurate predictions even when microscopic details are unknown. The approach is computationally tractable, even for a relatively large number of dynamical variables. Using simulated data, it correctly infers the phase space structure for planetary motion, avoids overfitting in a biological signalling system and produces accurate predictions for yeast glycolysis with tens of data points and over half of the interacting species unobserved.},
author = {Daniels, Bryan C. and Nemenman, Ilya},
doi = {10.1038/ncomms9133},
file = {:C$\backslash$:/Users/milton/Google Drive/posmlab/Papers/Inferring Governing Equations/ncomms9133.pdf:pdf},
issn = {20411723},
journal = {Nature Communications},
pages = {1--8},
publisher = {Nature Publishing Group},
title = {{Automated adaptive inference of phenomenological dynamical models}},
volume = {6},
year = {2015}
}
@article{Cross2012,
abstract = {A slinky is an example of a tension spring: in an unstretched state a slinky is collapsed, with turns touching, and a finite tension is required to separate the turns from this state. If a slinky is suspended from its top and stretched under gravity and then released, the bottom of the slinky does not begin to fall until the top section of the slinky, which collapses turn by turn from the top, collides with the bottom. The total collapse time t{\_}c (typically {\~{}}0.3 s for real slinkies) corresponds to the time required for a wave front to propagate down the slinky to communicate the release of the top end. We present a modification to an existing model for a falling tension spring (Calkin 1993) and apply it to data from filmed drops of two real slinkies. The modification of the model is the inclusion of a finite time for collapse of the turns of the slinky behind the collapse front propagating down the slinky during the fall. The new finite-collapse time model achieves a good qualitative fit to the observed positions of the top of the real slinkies during the measured drops. The spring constant k for each slinky is taken to be a free parameter in the model. The best-fit model values for k for each slinky are approximately consistent with values obtained from measured periods of oscillation of the slinkies.},
archivePrefix = {arXiv},
arxivId = {1208.4629},
author = {Cross, R. C. and Wheatland, M. S.},
doi = {10.1119/1.4750489},
eprint = {1208.4629},
file = {:C$\backslash$:/Users/milton/Google Drive/posmlab/Papers/Cross and Wheatland American Journal of Physics 2012.pdf:pdf},
issn = {0002-9505},
journal = {American Journal of Physics},
number = {12},
pages = {1051--1060},
title = {{Modeling a falling slinky}},
volume = {80},
year = {2012}
}
@article{Bogoslovov2007,
abstract = {Wave propagation and retraction velocities were measured for two elastomers, a 1,4-polybutadiene and a polyurea, freely retracting from large tensile strains (≤2). From these data the stress-strain response was calculated. The achievable strain rate depends on the initial strain and the viscoelasticity of the material, with values exceeding 1800 s-1 attained herein. Thus, the method can be used to characterize the mechanical behavior at high strain rates, as well as high strains. A drawback is that the strain rate is not constant during the retraction. The kinetic energy of retraction reflects the unrelaxed stress, providing a straightforward determination of strain energy and its dissipation. The two elastomers represent extremes of viscoelastic behavior, as reflected in the retraction response at both low and high strain rates. {\textcopyright} 2007 American Institute of Physics.},
author = {Bogoslovov, R. B. and Roland, C. M.},
doi = {10.1063/1.2784018},
file = {:C$\backslash$:/Users/milton/Google Drive/posmlab/Papers/Bogoslovov and Roland Appl Phys 2007.pdf:pdf},
issn = {00218979},
journal = {Journal of Applied Physics},
number = {6},
title = {{Viscoelastic effects on the free retraction of rubber}},
volume = {102},
year = {2007}
}
@article{Zhang2020a,
abstract = {A jumping leg with one degree of freedom (DOF) is characterized by high rigidity and simple control. However, robots are prone to motion failure because they might tip over during the jumping process due to reduced mechanism flexibility. Mechanism design, configuration optimization, and experimentation were conducted in this study to achieve jumping stability for a bioinspired robot. With locusts as the imitated object, a one-DOF jumping leg mechanism was designed taking Stephenson-type six-bar mechanism as reference, and kinematic and dynamic models were established. The rotation angle of the trunk and the total inertia moment were used as stability criteria, and the sensitivity of different links to the target was analyzed in detail. With high-sensitivity link lengths as the optimization parameters, a configuration optimization method based on the particle swarm optimization algorithm was proposed in consideration of the different constraint conditions of the jumping leg mechanism. Optimization results show that this method can considerably improve optimization efficiency. A prototype of the robot was developed, and the experiment showed that the optimized trunk rotation angle and total inertia moment were within a small range and can thus meet the requirements of jumping stability. This work provides a reference for the design of jumping and legged robots.},
author = {Zhang, Ziqiang and Chang, Bin and Zhao, Jing and Yang, Qi and Liu, Xingkun},
doi = {10.1155/2020/3507203},
file = {:C$\backslash$:/Users/milton/Google Drive/posmlab/Papers/Zhang et al Mathematical Problems in Engineering 2020.pdf:pdf},
issn = {15635147},
journal = {Mathematical Problems in Engineering},
title = {{Design, Optimization, and Experiment on a Bioinspired Jumping Robot with a Six-Bar Leg Mechanism Based on Jumping Stability}},
volume = {2020},
year = {2020}
}
@article{Zhao2013,
abstract = {The ability to jump is found widely among small animals such as frogs, grasshoppers, and fleas. They jump to overcome large obstacles relative to their small sizes. Inspired by the animals' jumping capability, a miniature jumping robot - Michigan State University (MSU) Jumper - has been developed. In this paper, the mechanical design, fabrication, and experimentation of the MSU jumper are presented. The robot can achieve the following three performances simultaneously, which distinguish it from the other existing jumping robots. First, it can perform continuous steerable jumping that is based on the self-righting and the steering capabilities. Second, the robot only requires a single actuator to perform all the functions. Third, the robot has a light weight (23.5 g) to reduce the damage that results from the impact of landing. Experimental results show that, with a 75$\backslash$circ{\$} take-off angle, the robot can jump up to 87 cm in vertical height and 90 cm in horizontal distance. The robot has a wide range of applications such as sensor/communication networks, search and rescue, surveillance, and environmental monitoring. {\textcopyright} 2013 IEEE.},
author = {Zhao, Jianguo and Xu, Jing and Gao, Bingtuan and Xi, Ning and Cintron, Fernando J. and Mutka, Matt W. and Xiao, Li},
doi = {10.1109/TRO.2013.2249371},
file = {:C$\backslash$:/Users/milton/Google Drive/posmlab/Papers/Zhao et al IEE Trans Robot 2013.pdf:pdf},
issn = {15523098},
journal = {IEEE Transactions on Robotics},
keywords = {Biologically inspired robot,jumping robot,mechanism design,miniature robot,sensor network},
number = {3},
pages = {602--614},
title = {{MSU jumper: A single-motor-actuated miniature steerable jumping robot}},
volume = {29},
year = {2013}
}
@article{Garcia2018,
abstract = {Breast magnetic resonance imaging (MRI) and x-ray mammography are two image modalities widely used for the early detection and diagnosis of breast diseases in women. The combination of these modalities leads to a more accurate diagnosis and treatment of breast diseases. The aim of this paper is to review the registration between breast MRI and x-ray mammographic images using patient-specific finite element-based biomechanical models. Specifically, a biomechanical model is obtained from the patient's MRI volume and is subsequently used to mimic the mammographic acquisition. Due to the different patient positioning and movement restrictions applied in each image modality, the finite element analysis provides a realistic physics-based approach to perform the breast deformation. In contrast with other reviews, we do not only expose the overall process of compression and registration but we also include main ideas, describe challenges, and provide an overview of the used software in each step of the process. Extracting an accurate description from the MR images and preserving the stability during the finite element analysis require an accurate knowledge about the algorithms used, as well as the software and underlying physics. The wide perspective offered makes the paper suitable not only for expert researchers but also for graduate students and clinicians. We also include several medical applications in the paper, with the aim to fill the gap between the engineering and clinical performance.},
author = {Garc{\'{i}}a, Eloy and Diez, Yago and Diaz, Oliver and Llad{\'{o}}, Xavier and Mart{\'{i}}, Robert and Mart{\'{i}}, Joan and Oliver, Arnau},
doi = {10.1002/mp.12673},
file = {:C$\backslash$:/Users/milton/Google Drive/posmlab/Papers/Garcia et al Medical Physics 2017.pdf:pdf},
issn = {00942405},
journal = {Medical Physics},
keywords = {MRI,X-ray mammography,finite element models,multimodal registration,patient-specific},
number = {1},
pages = {e6--e31},
pmid = {29148579},
title = {{A step-by-step review on patient-specific biomechanical finite element models for breast MRI to x-ray mammography registration}},
volume = {45},
year = {2018}
}
@article{Gamby1987,
abstract = {By carefully separating instantaneous and quasi-static responses while analyzing the data supplied by creep-recovery tests, the process of characterizing linear and non-linear parameters entering into the Schapery viscoelastic constitutive model can be made more systematic and reliable. Applications to the non-linearly viscoelastic mechanical response of polycarbonate on one hand and to the non-linearly viscoelastic mechanical response of an adhesive on the other are presented. {\textcopyright} 1987.},
author = {Gamby, D. and Blugeon, L.},
doi = {10.1016/0142-9418(87)90007-9},
file = {:C$\backslash$:/Users/milton/Google Drive/posmlab/Papers/Schapery Polymer Science and Engineering 1969.pdf:pdf},
issn = {01429418},
journal = {Polymer Testing},
number = {2},
pages = {137--147},
title = {{On the characterization by Schapery's model of non-linear Viscoelastic materials}},
volume = {7},
year = {1987}
}
@article{Forterre2005,
abstract = {The rapid closure of the Venus flytrap (Dionaea muscipula) leaf in about 100 ms is one of the fastest movements in the plant kingdom. This led Darwin to describe the plant as "one of the most wonderful in the world". The trap closure is initiated by the mechanical stimulation of trigger hairs. Previous studies have focused on the biochemical response of the trigger hairs to stimuli and quantified the propagation of action potentials in the leaves. Here we complement these studies by considering the post-stimulation mechanical aspects of Venus flytrap closure. Using high-speed video imaging, non-invasive microscopy techniques and a simple theoretical model, we show that the fast closure of the trap results from a snap-buckling instability, the onset of which is controlled actively by the plant. Our study identifies an ingenious solution to scaling up movements in non-muscular engines and provides a general framework for understanding nastic motion in plants.},
author = {Forterre, Yo{\"{e}}l and Skotheim, Jan M. and Dumals, Jacques and Mahadevan, L.},
doi = {10.1038/nature03185},
file = {:C$\backslash$:/Users/milton/Google Drive/posmlab/Papers/Forterre et al Nature 2005.pdf:pdf},
issn = {00280836},
journal = {Nature},
number = {7024},
pages = {421--425},
pmid = {15674293},
title = {{How the Venus flytrap snaps}},
volume = {433},
year = {2005}
}
@article{Larabee2014,
abstract = {We review the biology of trap-jaw ants whose highly specialized mandibles generate extreme speeds and forces for predation and defense. Trap-jaw ants are characterized by elongated, power-amplified mandibles and use a combination of latches and springs to generate some of the fastest animal movements ever recorded. Remarkably, trap jaws have evolved at least four times in three subfamilies of ants. In this review, we discuss what is currently known about the evolution, morphology, kinematics, and behavior of trap-jaw ants, with special attention to the similarities and key differences among the independent lineages. We also highlight gaps in our knowledge and provide suggestions for future research on this notable group of ants.},
author = {Larabee, Fredrick J. and Suarez, Andrew V.},
file = {:C$\backslash$:/Users/milton/Google Drive/posmlab/Papers/Larabee and Suarez Myrmecological News 2014.pdf:pdf},
issn = {19973500},
journal = {Myrmecological News},
keywords = {Anochetus,Biomechanics,Dacetini,Functional morphology,Myrmoteras,Odontomachus,Review,Trap-jaw ants},
number = {1930},
pages = {25--36},
title = {{The evolution and functional morphology of trap-jaw ants (Hymenoptera: Formicidae)}},
volume = {20},
year = {2014}
}
@article{Hedrick2008,
abstract = {Researchers studying aspects of locomotion or movement in biological and biomimetic systems commonly use video or stereo video recordings to quantify the behaviour of the system in question, often with an emphasis on measures of position, velocity and acceleration. However, despite the apparent simplicity of video analysis, it can require substantial investment of time and effort, even when performed with adequate software tools. This paper reviews the underlying principles of video and stereo video analysis as well as its automation and is accompanied by fully functional and freely available software implementation. {\textcopyright} 2008 IOP Publishing Ltd.},
author = {Hedrick, Tyson L.},
doi = {10.1088/1748-3182/3/3/034001},
file = {:C$\backslash$:/Users/milton/Google Drive/posmlab/Papers/Hendrick Video Analysis 2008.pdf:pdf},
issn = {17483182},
journal = {Bioinspiration and Biomimetics},
number = {3},
pmid = {18591738},
title = {{Software techniques for two- and three-dimensional kinematic measurements of biological and biomimetic systems}},
volume = {3},
year = {2008}
}
@article{Wan2020,
abstract = {As one of the key components in power amplification of locust, semi-lunar process (SLP) cuticle has five different portions where its portion II stores a large amount of strain energy when locusts kick. The SLP portion II is composed of regular chitin micro-strips that non-uniformly arranged in its transverse plane. However, it is still unknown whether the natural arrangement of micro-strips affects the power amplification of the SLP cuticle. To address this, SLP portion II samples of adult locusts were mechanically tested along three orthogonal directions, corresponding to the length, width, and thickness axes of the micro-strips, respectively. Four different arrangements of micro-strips in the portion II were compared using finite element method. It was found that the micro-strip set of the portion II is orthotropic elastic and its elastic modulus is maximal in the length axis of the micro-strip. The inclusion of the micro-strips offers more strain energy than the isotropic portion II (without micro-strips). Compared to the horizontally- and vertically-arrangements of the micro-strips, their natural arrangement does not affect the strain energy but reduces the in-plane shear strain in the portion II. This research helps us deeply understand the power amplification mechanism of locusts and may guide optimization of catapult device design in bioinspired robots.},
author = {Wan, Chao and Hao, Zhixiu},
doi = {10.1016/j.jbiomech.2020.109842},
file = {:C$\backslash$:/Users/milton/Google Drive/posmlab/Papers/Wan and Hao Journal of Biomechanics 2020.pdf:pdf},
issn = {18732380},
journal = {Journal of Biomechanics},
keywords = {Locust cuticle,Micro-strip,Nanoindentation,Orthotropic elastic,Power amplification},
pages = {109842},
publisher = {Elsevier Ltd},
title = {{Natural arrangement of micro-strips reduces shear strain in the locust cuticle during power amplification}},
url = {https://doi.org/10.1016/j.jbiomech.2020.109842},
volume = {107},
year = {2020}
}
@article{Cooper2018,
abstract = {Fruits of Ruellia ciliatiflora (Acanthaceae) explosively launch small (2.5 mm diameter 0.46 mm thick), disc-shaped seeds at velocities over 15 m s 21 , reaching distances of up to 7 m. Through high-speed video analysis, we observe that seeds fly with extraordinary backspin of up to 1660 Hz. By mod-elling the seeds as spinning discs, we show that flying with backspin is stable against gyroscopic precession. This stable backspin orientation minimizes the frontal area during flight, decreasing drag force on the seeds and thus increasing dispersal distance. From high-speed video of the seeds' flight, we experimentally determine drag forces that are 40{\%} less than those calculated for a sphere of the same volume and density. This reduces the energy costs for seed dispersal by up to a factor of five.},
author = {Cooper, Eric S. and Mosher, Molly A. and Cross, Carolyn M. and Whitaker, Dwight L.},
doi = {10.1098/rsif.2017.0901},
file = {:C$\backslash$:/Users/milton/Google Drive/posmlab/Papers/Bunchberry Dogwood Dynamics and Seed Dispersal/cooper2018.pdf:pdf},
isbn = {0000000306744},
issn = {17425662},
journal = {Journal of the Royal Society Interface},
keywords = {Acanthaceae,Aerodynamics,Ballistichory,Gyroscopic stabilization,High-speed video,Seed dispersal},
number = {140},
title = {{Gyroscopic stabilization minimizes drag on Ruellia ciliatiflora seeds}},
volume = {15},
year = {2018}
}
@article{Monroy2017,
abstract = {Titin has long been known to contribute to muscle passive tension. Recently, it was also demonstrated that titin-based stiffness increases upon Ca2+ activation of wild-type mouse psoas myofibrils stretched beyond overlap of the thick and thin filaments. In addition, this increase in titin-based stiffness was impaired in single psoas myofibrils from mdm mice, characterized by a deletion in the N2A region of the Ttn gene. Here, we investigated the effects of activation on elastic properties of intact soleus muscles from wild-type and mdm mice to determine whether titin contributes to active muscle stiffness. Using load-clamp experiments, we compared the stress-strain relationships of elastic elements in active and passive muscles during unloading, and quantified the change in stiffness upon activation. Results from wild-type muscles show that upon activation, the elastic modulus increases, elastic elements develop force at 15{\%} shorter lengths, and there was a 2.9-fold increase in the slope of the stress-strain relationship. These results are qualitatively and quantitatively similar to results from single wild-type psoas myofibrils. In contrast, mdm soleus showed no effect of activation on the slope or intercept of the stress-strain relationship, which is consistent with impaired titin activation observed in single mdm psoas myofibrils. Therefore, it is likely that titin plays a role in the increase of active muscle stiffness during rapid unloading. These results are consistent with the idea that, in addition to the thin filaments, titin is activated upon Ca2+ influx in skeletal muscle.},
author = {Monroy, Jenna A. and Powers, Krysta L. and Pace, Cinnamon M. and Uyeno, Theodore and Nishikawa, Kiisa C.},
doi = {10.1242/jeb.139717},
file = {:C$\backslash$:/Users/milton/Google Drive/posmlab/Papers/Monroy et al JEB 2017.pdf:pdf},
issn = {00220949},
journal = {Journal of Experimental Biology},
keywords = {Connectin,Elastic recoil,Muscle activation,Muscular dystrophy with myositis (mdm),Titin},
number = {5},
pages = {828--836},
title = {{Effects of activation on the elastic properties of intact soleus muscles with a deletion in titin}},
volume = {220},
year = {2017}
}
@article{Whitaker2007,
abstract = {1. Rapid movements in fungi and plants have evolved in different species to facilitate the dispersal of spores and seeds. The mechanisms of action can differ among species, but the effectiveness of these movements has rarely, if ever, been tested. Here we show through a quantitative biomechanical analysis that the stamens of Cornus canadensis L. (bunchberry) are ideal for catapulting pollen vertically at high speeds. 2. We develop a biomechanical model to describe the explosive launch of pollen from the flowers of bunchberry. The model determines the equation of motion for the stamens based only on the morphology and measurements of the parts of the stamens. To measure the motion of the stamens to compare with our model, we analysed individual frames of a video taken at 10 000 fps. 3. The thecae of adjacent stamens dehisce in bud so that the stomia face each other, retaining pollen between neighbouring anthers. As the flowers open, pollen is accelerated vertically as long as the thecae remain in contact. Pollen is released only when the anthers move horizontally and separate. 4. The observed motion of the stamens matches the results from our model through release of the pollen. The model reveals that pollen release (horizontal movement of the anthers) occurs only after the vertical speed is at its maximum. Thus, for this particular catapult mechanism, the morphology of the stamens is optimal for launching light, dry pollen straight upwards at high speed. Pollen launched vertically at high speed both enhances insect pollination by helping to making pollen stick on visiting insects, and also allows for successful wind pollination by propelling pollen into the air column. Seed set by inflorescences in pollinator-exclosure cages further supports the ability of this flower to use wind as a pollination mechanism. {\textcopyright} 2007 The Authors.},
author = {Whitaker, D. L. and Webster, L. A. and Edwards, J.},
doi = {10.1111/j.1365-2435.2007.01249.x},
file = {:C$\backslash$:/Users/milton/Google Drive/posmlab/Papers/Bunchberry Dogwood Dynamics and Seed Dispersal/WHITAKER{\_}et{\_}al-2007-Functional{\_}Ecology (1).pdf:pdf},
issn = {02698463},
journal = {Functional Ecology},
keywords = {Bunchberry,Dogwood,Plant motion,Pollination},
number = {2},
pages = {219--225},
title = {{The biomechanics of Cornus canadensis stamens are ideal for catapulting pollen vertically}},
volume = {21},
year = {2007}
}
@article{Niemczura2011,
abstract = {In this series of papers, we examine the propagation of waves of finite deformation in rubbers through experiments and analysis; in the present paper, Part I, attention is focused on the propagation of one-dimensional waves in strips of natural, latex and synthetic, nitrile rubber. Tensile wave propagation experiments were conducted at high strain rates by holding one end fixed and displacing the other end at a constant velocity. A high-speed video camera was used to monitor the motion and to determine the evolution of strain and particle velocity in rubber strips. Analysis of the response through the theory of finite waves indicated a need for an appropriate constitutive model for rubber; by quantitative matching between the experimental observations and analytical predictions, an appropriate instantaneous elastic response for the rubbers was obtained. This matching process suggested that a simple power-law constitutive model was capable of representing the high strain-rate response for both rubbers used. {\textcopyright} 2010 2010 Elsevier Ltd. All rights reserved.},
author = {Niemczura, J. and Ravi-Chandar, K.},
doi = {10.1016/j.jmps.2010.09.006},
file = {:C$\backslash$:/Users/milton/Google Drive/posmlab/Papers/Niemczura Sandia 2010.pdf:pdf},
issn = {00225096},
journal = {Journal of the Mechanics and Physics of Solids},
keywords = {Dynamic response,Nonlinear waves,Power-law model,Strain-rate effects,Tensile waves},
number = {2},
pages = {423--441},
title = {{On the response of rubbers at high strain rates-I. Simple waves}},
volume = {59},
year = {2011}
}
@article{Sutrisno2020,
abstract = {Technological innovations may enable next-generation running shoes to provide unprecedented mobility. But how could a running shoe increase the speed of motion without providing external energy? We found that the top speed of running may be increased more than 50{\%} using a catapult-like exoskeleton device, which does not provide external energy. Our finding uncovers the hidden potential of human performance augmentation via unpowered robotic exoskeletons. Our result may lead to a new-generation of augmentation devices developed for sports, rescue operations, and law enforcement, where humans could benefit from increased speed of motion.},
author = {Sutrisno, Amanda and Braun, David J.},
doi = {10.1126/sciadv.aay1950},
file = {:C$\backslash$:/Users/milton/Google Drive/posmlab/Papers/Sutrisno and Braun Science Advances 2020.pdf:pdf},
issn = {23752548},
journal = {Science Advances},
number = {13},
pages = {1--11},
pmid = {32232147},
title = {{How to run 50{\%} faster without external energy}},
volume = {6},
year = {2020}
}
@article{Rospars2016,
abstract = {We propose to formally extend the notion of specific tension, i.e. force per cross-sectional area—classically used for muscles, to quantify forces in molecular motors exerting various biological functions. In doing so, we review and compare the maximum tensions exerted by about 265 biological motors operated by about 150 species of different taxonomic groups. The motors considered range from single molecules and motile appendages of microorganisms to whole muscles of large animals. We show that specific tensions exerted by molecular and nonmolecular motors follow similar statistical distributions, with in particular, similar medians and (logarithmic) means. Over the 1019 mass (M) range of the cell or body from which the motors are extracted, their specific tensions vary as M$\alpha$ with $\alpha$ not significantly different from zero. The typical specific tension found in most motors is about 200 kPa, which generalizes to individual molecular motors and microorganisms a classical property of macroscopic muscles. We propose a basic order-ofmagnitude interpretation of this result.},
author = {Rospars, Jean Pierre and Meyer-Vernet, Nicole},
doi = {10.1098/rsos.160313},
file = {:C$\backslash$:/Users/milton/Google Drive/posmlab/Papers/Rospars and Meyer-Vernet R Soc Open Sci 2016.pdf:pdf},
issn = {20545703},
journal = {Royal Society Open Science},
keywords = {Biological motors,Molecular motors,Muscles,Myofibrils,Specific tension},
number = {7},
pmid = {27493785},
title = {{Force per cross-sectional area from molecules to muscles: A general property of biological motors}},
volume = {3},
year = {2016}
}
@article{Jarur2019,
abstract = {General mechanical considerations provide an upper bound for the take-off velocity of any jumper, animate or inanimate, rigid or soft body, animal or vegetal. The take-off velocity is driven by the ratio of released energy to body mass. Further, the mean reaction force on a rigid platform during push-off is inversely proportional to the characteristic size of the jumper. These general considerations are illustrated in the context of Alexander's jumper model, which can be solved exactly and which shows an excellent agreement with the mechanical results.},
author = {Jarur, Mary Carmen and Dumais, Jacques and Rica, Sergio},
doi = {10.1016/j.crme.2019.03.005},
file = {:C$\backslash$:/Users/milton/Google Drive/posmlab/Papers/Jarur et al Comptes Rendus Mechanique 2019.pdf:pdf},
issn = {16310721},
journal = {Comptes Rendus - Mecanique},
keywords = {Biomechanics,Jumping,Limiting speed,Locomotion,Take-off velocity},
number = {4},
pages = {305--317},
publisher = {Elsevier Masson SAS},
title = {{Limiting speed for jumping}},
url = {https://doi.org/10.1016/j.crme.2019.03.005},
volume = {347},
year = {2019}
}
@article{Li2020,
abstract = {With millions of years' evolution, plants and fungi have developed a variety of ballistic dispersal structures for seeds or spores. One typical example is the catapult of an Oxalis sp., which can realize a consecutive seed ejection by triggering only one seed. If the protrusion on an aril, a specialized outgrowth covering a seed, is disturbed, cracks would occur and cause the opening of the aril. Subsequently, the whole aril snaps and transforms its stored strain energy to eject the inside seed with an optimal launching angle. Once the first seed is triggered, its curly aril will contact the next seed's protrusion and induce its firing. This chain effect will further trigger the remaining seeds in turns, within 0.1 s. Inspired by this phenomenon, we invented a bionic ejection device to launch projectiles with high efficiency. This exploration is promising for a number of applications, such as drug delivery and oil displacement.},
author = {Li, Shanpeng and Zhang, Yun and Liu, Jianlin},
doi = {10.1038/s41598-020-65885-2},
file = {:C$\backslash$:/Users/milton/Google Drive/posmlab/Papers/Li et al Scientific Reports 2020.pdf:pdf},
issn = {20452322},
journal = {Scientific Reports},
number = {1},
pages = {1--9},
pmid = {32483323},
title = {{Seed ejection mechanism in an Oxalis species}},
volume = {10},
year = {2020}
}


@article{Busse2021,
  title={A controllable dual-catapult system inspired by the biomechanics of the dragonfly larvae’s predatory strike},
  author={B{\"u}sse, Sebastian and Koehnsen, Alexander and Rajabi, Hamed and Gorb, Stanislav N},
  journal={Science Robotics},
  volume={6},
  number={50},
  year={2021},
  publisher={Science Robotics}
}

@article{Weiss2001,
author = {Weiss, Peter},
doi = {10.2307/3981566},
file = {:C$\backslash$:/Users/milton/Google Drive/posmlab/Papers/Weiss Sci News 2001.pdf:pdf},
issn = {00368423},
journal = {Science News},
number = {6},
pages = {88},
title = {{Hop... Hop... Hopbots!}},
volume = {159},
year = {2001}
}
@article{Brunton2016,
abstract = {Extracting governing equations from data is a central challenge in many diverse areas of science and engineering. Data are abundant whereas models often remain elusive, as in climate science, neuroscience, ecology, finance, and epidemiology, to name only a few examples. In this work, we combine sparsity-promoting techniques and machine learning with nonlinear dynamical systems to discover governing equations from noisy measurement data. The only assumption about the structure of the model is that there are only a few important terms that govern the dynamics, so that the equations are sparse in the space of possible functions; this assumption holds for many physical systems in an appropriate basis. In particular, we use sparse regression to determine the fewest terms in the dynamic governing equations required to accurately represent the data. This results in parsimonious models that balance accuracy with model complexity to avoid overfitting. We demonstrate the algorithm on a wide range of problems, from simple canonical systems, including linear and nonlinear oscillators and the chaotic Lorenz system, to the fluid vortex shedding behind an obstacle. The fluid example illustrates the ability of this method to discover the underlying dynamics of a system that took experts in the community nearly 30 years to resolve. We also show that this method generalizes to parameterized systems and systems that are time-varying or have external forcing.},
archivePrefix = {arXiv},
arxivId = {1509.03580},
author = {Brunton, Steven L. and Proctor, Joshua L. and Kutz, J. Nathan and Bialek, William},
doi = {10.1073/pnas.1517384113},
eprint = {1509.03580},
file = {:C$\backslash$:/Users/milton/Google Drive/posmlab/Papers/Inferring Governing Equations/Discovering governing equations for data by sparse identification of nonlinear dynamical systems.pdf:pdf},
issn = {10916490},
journal = {Proceedings of the National Academy of Sciences of the United States of America},
keywords = {Dynamical systems,Machine learning,Optimization,Sparse regression,System identification},
number = {15},
pages = {3932--3937},
title = {{Discovering governing equations from data by sparse identification of nonlinear dynamical systems}},
volume = {113},
year = {2016}
}
@article{Singh2020,
abstract = {Suction feeding is a well-understood feeding mode among macroscopic aquatic organisms. The little we know about small suction feeders from larval fish suggests that small suction feeders are not effective. Yet bladderworts, an aquatic carnivorous plant with microscopic underwater traps, have strong suction performances despite having the same mouth size as that of fish larvae. Previous experimental studies of bladderwort suction feeding have focused on the solid mechanics of the trap door's opening mechanism rather than the mechanics of fluid flow. As flows are difficult to study in small suction feeders due to their small size and brief event durations, we combine flow visualization on bladderwort traps with measurements on a mechanical, dynamically scaled model of a suction feeder. We find that bladderwort traps generate flows that are more similar to the inertia-dominated flows of adult fish than the viscosity-dominated flows of larval fish. Our data further suggest that axial flow transects through suction flow fields, often used in biological studies to characterize suction flows, are less diagnostic of the relative contribution of inertia versus viscosity than transverse transects.},
author = {Singh, Krizma and Reyes, Roberto C. and Campa, Gabriel Campa and Brown, Matthew D. and Hidalgo, Fatima and Berg, Otto and M{\"{u}}ller, Ulrike K.},
doi = {10.3390/fluids5010033},
file = {:C$\backslash$:/Users/milton/Google Drive/posmlab/Papers/Singh et al Fluids 2020.pdf:pdf},
issn = {23115521},
journal = {Fluids},
keywords = {Bladderwort,Flow visualization,Inlet flows,Suction feeding},
number = {1},
pages = {17--22},
title = {{Suction flows generated by the carnivorous bladderwort utricularia—comparing experiments with mechanical and mathematical models}},
volume = {5},
year = {2020}
}
@article{Gerbode2012a,
abstract = {The helical coiling of plant tendrils has fascinated scientists for centuries, yet the underlying mechanism remains elusive. Moreover, despite Darwin's widely accepted interpretation of coiled tendrils as soft springs, their mechanical behavior remains unknown. Our experiments on cucumber tendrils demonstrate that tendril coiling occurs via asymmetric contraction of an internal fiber ribbon of specialized cells. Under tension, both extracted fiber ribbons and old tendrils exhibit twistless overwinding rather than unwinding, with an initially soft response followed by strong strain-stiffening at large extensions. We explain this behavior using physical models of prestrained rubber strips, geometric arguments, and mathematical models of elastic filaments. Collectively, our study illuminates the origin of tendril coiling, quantifies Darwin's original proposal, and suggests designs for biomimetic twistless springs with tunable mechanical responses.},
author = {Gerbode, Sharon J. and Puzey, Joshua R. and McCormick, Andrew G. and Mahadevan, L.},
doi = {10.1126/science.1223304},
file = {:C$\backslash$:/Users/milton/Google Drive/posmlab/Papers/Gerbode et al Science 2012.pdf:pdf},
isbn = {2009351010},
issn = {10959203},
journal = {Science},
number = {6098},
pages = {1087--1091},
title = {{How the cucumber tendril coils and overwinds}},
volume = {337},
year = {2012}
}
@article{Anderson2016,
abstract = {Stretching elastic tissues and using their recoil to power movement allows organisms to release energy more rapidly than by muscle contraction directly, thus amplifying power output. Chameleons employ such a mechanism to ballistically project their tongue up to two body lengths, achieving power outputs nearly three times greater than those possible via muscle contraction. Additionally, small organisms tend to be capable of greater performance than larger species performing similar movements. To test the hypothesis that small chameleon species outperform larger species during ballistic tongue projection, performance was examined during feeding among 20 chameleon species in nine genera. This revealed that small species project their tongues proportionately further than large species, achieving projection distances of 2.5 body lengths. Furthermore, feedings with peak accelerations of 2,590 m s '2, or 264 g, and peak power output values of 14,040 W kg '1 are reported. These values represent the highest accelerations and power outputs reported for any amniote movement, highlighting the previously underestimated performance capability of the family. These findings show that examining movements in smaller animals may expose movements harbouring cryptic power amplification mechanisms and illustrate how varying metabolic demands may help drive morphological evolution.},
author = {Anderson, Christopher V.},
doi = {10.1038/srep18625},
file = {:C$\backslash$:/Users/milton/Google Drive/posmlab/Papers/Anderson Sci Rep 2016.pdf:pdf},
issn = {20452322},
journal = {Scientific Reports},
number = {November 2015},
pages = {1--9},
pmid = {26725508},
publisher = {Nature Publishing Group},
title = {{Off like a shot: Scaling of ballistic tongue projection reveals extremely high performance in small chameleons}},
volume = {6},
year = {2016}
}
@article{Davranoglou2019,
abstract = {Vibrations through substrates are an important source of information for diverse organisms, from nematodes to elephants. The fundamental challenge for small animals using vibrational communication is to move their limited mass fast enough to provide sufficient kinetic energy for effective information transfer through the substrate whilst optimising energy efficiency over repeated cycles. Here, we describe a vibratory organ found across a commercially important group of plant-feeding insects, the planthoppers (Hemiptera: Fulgoromorpha). This elastic recoil snapping organ generates substrate-borne broadband vibrations using fast, cyclical abdominal motion that transfers kinetic energy to the substrate through the legs. Elastic potential energy is stored and released twice using two different latched energy-storage mechanisms, each utilising a different form of elastic recoil to increase the speed of motion. Comparison to the acoustic tymbal organ of cicadas (Hemiptera: Cicadomorpha) reveals functional convergence in their use of elastic mechanisms to increase the efficacy of mechanical communication.},
author = {Davranoglou, Leonidas Romanos and Cicirello, Alice and Taylor, Graham K. and Mortimer, Beth},
doi = {10.1371/journal.pbio.3000155},
file = {:C$\backslash$:/Users/milton/Google Drive/posmlab/Papers/Davranoglou et al PLoS Biology 2019.pdf:pdf},
isbn = {1111111111},
issn = {15457885},
journal = {PLoS Biology},
number = {3},
pages = {1--17},
pmid = {30860993},
title = {{Planthopper bugs use a fast, cyclic elastic recoil mechanism for effective vibrational communication at small body size}},
volume = {17},
year = {2019}
}
@article{James2008,
abstract = {Anuran jumping is an ideal system for examining the relationships between key morphological, physiological, and kinematic parameters. We used the Australian rocket frog (Litoria nasuta) as a model species to investigate extreme specialization of the vertebrate locomotor system for jumping. We measured the ground reaction forces applied during maximal jumps using a custom-designed force platform, which allowed us to calculate instantaneous measures of acceleration, velocity, power output, and total jump distance. We quantified the mechanical properties of the plantaris longus muscle using the work loop technique. We found that L. nasuta achieved the second-longest relative jumping distance for any anuran (55.2 body lengths for one individual) and the highest published anuran values for isolated net mean muscle power output measured using work loops (93.5 W kg-1 muscle mass), hindlimb length to snout-vent length ratio (2.02), and relative hindlimb muscle mass (33{\%} of body mass). Litoria nasuta also had a higher ratio of tibia length to snout-vent length than 19 related species.We found that the mean power output expended during the takeoff phase of jumping in the individual that jumped the farthest was about three times greater than our estimate of available muscle power output. {\textcopyright} 2008 by The University of Chicago. All rights reserved.},
author = {James, Rob S. and Wilson, Robbie S.},
doi = {10.1086/525290},
file = {:C$\backslash$:/Users/milton/Google Drive/posmlab/Papers/James and Wilson Physiol Biochem Zool 2008.pdf:pdf},
issn = {15222152},
journal = {Physiological and Biochemical Zoology},
number = {2},
pages = {176--185},
title = {{Explosive jumping: Extreme morphological and physiological specializations of Australian rocket frogs (Litoria nasuta)}},
volume = {81},
year = {2008}
}
@article{Xu2019,
author = {Xu, L X and Bhamla, M S},
doi = {10.1101/854836v1},
file = {:C$\backslash$:/Users/milton/Google Drive/posmlab/Papers/Xu and Bhamla bioRxiv 2019.pdf:pdf},
journal = {bioRxiv},
pages = {1--10},
title = {{Biophysical mechanism of ultrafast helical twisting contraction in the giant unicellular ciliate Spirostomum ambiguum}},
url = {https://doi.org/10.1101/854836},
year = {2019}
}
@article{Namiki2004,
author = {Namiki, Akio and Imai, Y and Kaneko, M and Ishikawa, M},
file = {:C$\backslash$:/Users/milton/Google Drive/posmlab/Papers/Namiki et al IEEE 2003.pdf:pdf},
isbn = {0780378601},
journal = {Proc. of Int. Conf. On Intelligent},
number = {October},
pages = {2666--2671},
title = {{Development of a High-speed Multifingered Hand System}},
year = {2004}
}
@article{Deban2020,
abstract = {The evolution of ballistic tongue projection in plethodontid salamanders—a high-performance and thermally robust musculoskeletal system—is ideal for examining how the components required for extreme performance in animal movement are assembled in evolution. Our comparative data on whole-organism performance measured across a range of temperatures and the musculoskeletal morphology of the tongue apparatus were examined in a phylogenetic framework and combined with data on muscle contractile physiology and neural control. Our analysis reveals that relatively minor evolutionary changes in morphology and neural control have transformed a muscle-powered system with modest performance and high thermal sensitivity into a spring-powered system with extreme performance and functional robustness in the face of evolutionarily conserved muscle contractile physiology. Furthermore, these changes have occurred in parallel in both major clades of this largest family of salamanders. We also find that high-performance tongue projection that exceeds available muscle power and thermal robustness of performance coevolve, both being emergent properties of the same elastic-recoil mechanism. Among the taxa examined, we find muscle-powered and fully fledged elastic systems with enormous performance differences, but no intermediate forms, suggesting that incipient elastic mechanisms do not persist in evolutionary time. A growing body of data from other elastic systems suggests that similar coevolution of traits may be found in other ectothermic animals with high performance, particularly those for which thermoregulation is challenging or ecologically costly.},
author = {Deban, Stephen M. and Scales, Jeffrey A. and Bloom, Segall V. and Easterling, Charlotte M. and O'Donnell, Mary Kate and Olberding, Jeffrey P.},
doi = {10.1073/pnas.1921807117},
file = {:C$\backslash$:/Users/milton/Google Drive/posmlab/Papers/Deban et al PNAS 2020.pdf:pdf},
issn = {10916490},
journal = {Proceedings of the National Academy of Sciences of the United States of America},
keywords = {Amphibian,Biomechanics,Evolution,Feeding,Temperature},
number = {19},
pages = {10445--10454},
pmid = {32341147},
title = {{Evolution of a high-performance and functionally robust musculoskeletal system in salamanders}},
volume = {117},
year = {2020}
}
@article{Bradley,
author = {Bradley, Derek and Roth, Gerhard},
file = {:C$\backslash$:/Users/milton/Google Drive/posmlab/Papers/Bradley and Roth Image Adaptive Threshold 2005.pdf:pdf},
journal = {Source},
title = {{Adaptive Thresholding Using the Integral Image:Read but to check with sir}}
}
@article{Zhang2020,
abstract = {Applying concepts and methods of bionics to endow autonomous robots with elegant and agile mobility just like natural living beings is gradually becoming a hot research topic in intelligent robot field. Compared with walking, crawling, rolling and other motion modes, jumping performs considerable advantages that can leap across obstacles and move to different heights in agility and flexibility. In this paper, we specifically review the developments of biologically inspired jumping robots in the past decades, and give comprehensive analysis on some key technologies for implementing a practical jumping robot effectively. First, the jumping mechanism of frog (amphibian, quadruped), locust (arthropod, hexapod), kangaroo (mammality, bipedalism) as examples of typical animals good at jumping is introduced and analyzed, from which it is concluded that power sources, limbs coordination and control are key elements for excellent jumping performances, which should be synthetically improved by combination with structure design and model establishment. Then, spring loaded inverted pendulum (SLIP), bio-inspired open-chain and closed-chain multi-linkage as representative jumping mechanical structures, their characteristics are explored accompanied with dynamic analysis. After a detailed analysis to actuators and energy storage devices and a comprehensive summarization to functional and soft materials commonly applied in jumping robots, different control methods and strategies adopted to achieve better jumping performance are reviewed and analyzed, from self-righting, driving control to path planning. Especially, how to analyze the stability of a jumping control system and how to stabilize it are explained theoretically by taking a vertical monopedal jumping robot as an example and via limit cycle analysis. Finally, some feasible and potential future developments in bio-inspired jumping robots are also presented after detailed discussions on current status and existing deficiencies.},
author = {Zhang, Chi and Zou, Wei and Ma, Liping and Wang, Zhiqing},
doi = {10.1016/j.robot.2019.103362},
file = {:C$\backslash$:/Users/milton/Google Drive/posmlab/Papers/Zhang et al Robotics and Autonomous Systems 2020.pdf:pdf},
issn = {09218890},
journal = {Robotics and Autonomous Systems},
keywords = {Actuator and energy storage,Autonomous robots,Bionics,Control and stability,Jumping robots,Material,Mechanical structure},
pages = {103362},
publisher = {Elsevier B.V.},
title = {{Biologically inspired jumping robots: A comprehensive review}},
url = {https://doi.org/10.1016/j.robot.2019.103362},
volume = {124},
year = {2020}
}
@article{Stayton2011,
abstract = {This study uses the carapace of emydid turtles to address hypothesized differences between terrestrial and aquatic species. Geometric morphometrics are used to quantify shell shape, and performance is estimated for two shell functions: shell strength and hydrodynamics. Aquatic turtle shells differ in shape from terrestrial turtle shells and are characterized by lower frontal areas and presumably lower drag. Terrestrial turtle shells are stronger than those of aquatic turtles; many-to-one mapping of morphology to function does not entirely mitigate a functional trade-off between mechanical strength and hydrodynamic performance. Furthermore, areas of morphospace characterized by exceptionally poor performance in either of the functions are not occupied by any emydid species. Though aquatic and terrestrial species show no significant differences in the rate of morphological evolution, aquatic species show a higher lineage density, indicative of a greater amount of convergence in their evolutionary history. The techniques employed in this study, including the modeling of theoretical shapes to assess performance in unoccupied areas of morphospace, suggest a framework for future studies of morphological variation. {\textcopyright} 2011 Elsevier GmbH.},
author = {Stayton, C. Tristan},
doi = {10.1016/j.zool.2011.03.002},
file = {:C$\backslash$:/Users/milton/Google Drive/posmlab/Papers/Stayton Zoology 2011.pdf:pdf},
issn = {09442006},
journal = {Zoology},
keywords = {Aquatic turtles,Emydidae,Morphospace,Terrestrial turtles,Turtle shell},
number = {4},
pages = {213--223},
publisher = {Elsevier GmbH.},
title = {{Biomechanics on the half shell: Functional performance influences patterns of morphological variation in the emydid turtle carapace}},
url = {http://dx.doi.org/10.1016/j.zool.2011.03.002},
volume = {114},
year = {2011}
}
@article{Anderson2012,
abstract = {Body dimensions of organisms can have a profound impact on their functional and structural properties. We examined the morphological proportions of the feeding apparatus of 105 chameleon specimens representing 23 species in seven genera, spanning a 1,000-fold range in body mass to test whether the feeding apparatus conforms to the null hypotheses of geometric similarity that is based on the prevalence of geometric similarity in other ectothermic vertebrates. We used a phylogenetically corrected regression analysis based on a composite phylogenetic hypothesis to determine the interspecific scaling patterns of the feeding apparatus. We also determined the intraspecific (ontogenetic) scaling patterns for the feeding apparatus in three species. We found that both intraspecifically and interspecifically, the musculoskeletal components of the feeding apparatus scale isometrically among themselves, independent of body length. The feeding apparatus is thus of conserved proportions regardless of overall body length. In contrast, we found that the tongue apparatus as a whole and its musculoskeletal components scale with negative allometry with respect to snout-vent length-smaller individuals have a proportionately larger feeding apparatus than larger individuals, both within and among species. Finally, the tongue apparatus as a whole scales with negative allometry with respect to body mass through ontogeny, but with isometry interspecifically. We suggest that the observed allometry may be maintained by natural selection because an enlarged feeding apparatus at small body size may maximize projection distance and the size of prey that smaller animals with higher mass-specific metabolic rates can capture. {\textcopyright} 2012 Wiley Periodicals, Inc.},
author = {Anderson, Christopher V. and Sheridan, Thomas and Deban, Stephen M.},
doi = {10.1002/jmor.20053},
file = {:C$\backslash$:/Users/milton/Google Drive/posmlab/Papers/Andreson et al J Morphol 2012.pdf:pdf},
issn = {03622525},
journal = {Journal of Morphology},
keywords = {Allometry,Ballistic feeding,Chamaeleonidae,Isometry,Ontogeny},
number = {11},
pages = {1214--1226},
title = {{Scaling of the ballistic tongue apparatus in chameleons}},
volume = {273},
year = {2012}
}
@article{Churaman2012,
abstract = {As the capability and complexity of robotic platforms continue to evolve from the macro to the micron scale, the challenge of achieving autonomy requires the development of robust, lightweight architectures. These architectures must provide a platform upon which actuators, control, sensing, power, and communication modules are integrated for optimal performance. In this paper, the first autonomous jumping microrobotic platform is demonstrated using a hybrid integration approach to assemble on-board control, sensing, power, and actuation directly onto a polymer chassis. For the purposes of this paper, jumping is defined as brief parabolic motion achieved via an actuation pulse at takeoff. In this paper, the actuation pulse comes from the rapid release of chemical energy to create propulsion. The actuation pulse lasts several microseconds and is achieved using a novel high-force/low-power thrust actuator, nanoporous energetic silicon, resulting in 250 $\mu$J of kinetic energy delivered to the robot and a vertical height of approximately 8 cm. {\textcopyright} 2011 IEEE.},
author = {Churaman, Wayne A. and Currano, Luke J. and Morris, Christopher J. and Rajkowski, Jessica E. and Bergbreiter, Sarah},
doi = {10.1109/JMEMS.2011.2174414},
file = {:C$\backslash$:/Users/milton/Google Drive/posmlab/Papers/Churaman et al J Microelectromech Syst 2012.pdf:pdf},
issn = {10577157},
journal = {Journal of Microelectromechanical Systems},
keywords = {Autonomy,microrobot,porous silicon},
number = {1},
pages = {198--205},
publisher = {IEEE},
title = {{The first launch of an autonomous thrust-driven microrobot using nanoporous energetic silicon}},
volume = {21},
year = {2012}
}
@article{Hong2020,
abstract = {Compared with the catapult mechanism widely employed by small jumping robots, recently proposed jumping strategies based on series-elastic actuators (SEA) without latch mechanisms perform better in terms of agility, structural robustness and maneuverability. However, in some practical applications, they have difficulty in effectively storing energy before the push-off. This paper presents a novel no-latch jumping strategy inspired by frogs, achieving highly effective energy storage. The jumping strategy combines an SEA with a parallel-elastic linkage, which allows one motor to rotate in one direction to store the elastic energy and automatically trigger its release. Combined with this strategy, a frog-inspired robotic leg mechanism is designed. The jumping process is analysed in detail and the kinematic and dynamic models are derived. Bars' dimensions and springs' parameters are determined by the optimization to maximize the energy-storing capacity. The simulation is performed to predict the jumping performance. A 100.7 g prototype is fabricated and jumps to a height of 1.3 m with slight aerial body rotation. The energy-storing capacity of the robot is 18.1 J/Kg.},
author = {Hong, Chong and Tang, Dewei and Quan, Qiquan and Cao, Zhuoqun and Deng, Zongquan},
doi = {10.1016/j.mechmachtheory.2020.103814},
file = {:C$\backslash$:/Users/milton/Google Drive/posmlab/Papers/Hong et al Mechanism and Machine Theory 2020.pdf:pdf},
issn = {0094114X},
journal = {Mechanism and Machine Theory},
keywords = {Bio-inspired design,Energy capacity,Frog-inspired robot,Milli-robotics},
pages = {103814},
publisher = {Elsevier Ltd},
title = {{A combined series-elastic actuator {\&} parallel-elastic leg no-latch bio-inspired jumping robot}},
url = {https://doi.org/10.1016/j.mechmachtheory.2020.103814},
volume = {149},
year = {2020}
}
@article{Bertoldi2017,
abstract = {Mechanical metamaterials exhibit properties and functionalities that cannot be realized in conventional materials. Originally, the field focused on achieving unusual (zero or negative) values for familiar mechanical parameters, such as density, Poisson's ratio or compressibility, but more recently, new classes of metamaterials-including shape-morphing, topological and nonlinear metamaterials-have emerged. These materials exhibit exotic functionalities, such as pattern and shape transformations in response to mechanical forces, unidirectional guiding of motion and waves, and reprogrammable stiffness or dissipation. In this Review, we identify the design principles leading to these properties and discuss, in particular, linear and mechanism-based metamaterials (such as origami-based and kirigami-based metamaterials), metamaterials harnessing instabilities and frustration, and topological metamaterials. We conclude by outlining future challenges for the design, creation and conceptualization of advanced mechanical metamaterials.},
author = {Bertoldi, Katia and Vitelli, Vincenzo and Christensen, Johan and {Van Hecke}, Martin},
doi = {10.1038/natrevmats.2017.66},
file = {:C$\backslash$:/Users/milton/Google Drive/posmlab/Papers/Mechanical Metamaterials/Flexible Mechanical Metamaterials.pdf:pdf},
issn = {20588437},
journal = {Nature Reviews Materials},
title = {{Flexible mechanical metamaterials}},
volume = {2},
year = {2017}
}
@article{Ilton2019,
abstract = {Elastically-driven motion has been used as a strategy to achieve high speeds in small organisms and engineered micro-robotic devices. We examine the size-scaling relations determining the limit of elastic energy release from elastomer bands that efficiently cycle mechanical energy with minimal loss. The maximum center-of-mass velocity of the elastomer bands was found to be size-scale independent, while smaller bands demonstrated larger accelerations and shorter durations of elastic energy release. Scaling relationships determined from these measurements are consistent with the performance of small organisms and engineered devices which utilize elastic elements to power motion.},
author = {Ilton, Mark and Cox, S. M. and Egelmeers, Thijs and Sutton, Gregory P. and Patek, S. N. and Crosby, Alfred J.},
doi = {10.1039/c9sm00870e},
file = {:C$\backslash$:/Users/milton/Google Drive/posmlab/Papers/Ilton et al Soft Matter 2019.pdf:pdf},
issn = {17446848},
journal = {Soft Matter},
number = {46},
pages = {9579--9586},
publisher = {Royal Society of Chemistry},
title = {{The effect of size-scale on the kinematics of elastic energy release}},
volume = {15},
year = {2019}
}
@article{Patek2019,
    author = {Patek, S N},
    title = "{The Power of Mantis Shrimp Strikes: Interdisciplinary Impacts of an Extreme Cascade of Energy Release}",
    journal = {Integrative and Comparative Biology},
    volume = {59},
    number = {6},
    pages = {1573-1585},
    year = {2019},
    month = {07},
    abstract = "{In the course of a single raptorial strike by a mantis shrimp (Stomatopoda), the stages of energy release span six to seven orders of magnitude of duration. To achieve their mechanical feats of striking at the outer limits of speeds, accelerations, and impacts among organisms, they use a mechanism that exemplifies a cascade of energy release—beginning with a slow and forceful, spring-loading muscle contraction that lasts for hundreds of milliseconds and ending with implosions of cavitation bubbles that occur in nanoseconds. Mantis shrimp use an elastic mechanism built of exoskeleton and controlled with a latching mechanism. Inspired by both their mechanical capabilities and evolutionary diversity, research on mantis shrimp strikes has provided interdisciplinary and fundamental insights to the fields of elastic mechanisms, fluid dynamics, evolutionary dynamics, contest dynamics, the physics of fast, small systems, and the rapidly-expanding field of bioinspired materials science. Even with these myriad connections, numerous discoveries await, especially in the arena of energy flow through materials actuating and controlling fast, impact fracture resistant systems.}",
    issn = {1540-7063},
    doi = {10.1093/icb/icz127},
    url = {https://doi.org/10.1093/icb/icz127},
    eprint = {https://academic.oup.com/icb/article-pdf/59/6/1573/31503011/icz127.pdf},
}
@article{fullTemplatesAnchorsNeuromechanical1999,
  title = {Templates and Anchors: Neuromechanical Hypotheses of Legged Locomotion on Land},
  author = {Full, Robert J and Koditschek, Daniel E},
  year = {1999},
  journal = {Journal of experimental biology},
  volume = {202},
  number = {23},
  pages = {3325--3332},
  publisher = {{Company of Biologists The Company of Biologists, Bidder Building, 140 Cowley \ldots}}
}
@article{more2018scaling,
  title={Scaling of sensorimotor delays in terrestrial mammals},
  author={More, Heather L and Donelan, J Maxwell},
  journal={Proceedings of the Royal Society B},
  volume={285},
  number={1885},
  pages={20180613},
  year={2018},
  publisher={The Royal Society}
}
@article{harrison2021scaling,
  title={Scaling and development of elastic mechanisms: the tiny strikes of larval mantis shrimp},
  author={Harrison, Jacob S and Porter, Megan L and McHenry, Matthew J and Robinson, H Eve and Patek, SN},
  journal={Journal of Experimental Biology},
  volume={224},
  number={8},
  pages={jeb235465},
  year={2021},
  publisher={The Company of Biologists Ltd}
}
@article{richards2012bio,
  title={A bio-robotic platform for integrating internal and external mechanics during muscle-powered swimming},
  author={Richards, Christopher T and Clemente, Christofer J},
  journal={Bioinspiration \& biomimetics},
  volume={7},
  number={1},
  pages={016010},
  year={2012},
  publisher={IOP Publishing}
}

@article{acharya2021ultrafast,
  title={The ultrafast snap of a finger is mediated by skin friction},
  author={Acharya, Raghav and Challita, Elio J and Ilton, Mark and Saad Bhamla, M},
  journal={Journal of the Royal Society Interface},
  volume={18},
  number={184},
  pages={20210672},
  year={2021},
  publisher={The Royal Society}
}
@dataset{Didcock, 
	title="{MATLAB LaMSA Model}", 
	DOI={10.5281/zenodo.3978584}, abstractNote={Pre-release for collaborators.}, 
	url={https://doi.org/10.5281/zenodo.3978584},
	publisher={Zenodo}, 
	author={Rosalie L. Didcock and Kaanthi Pandhigunta and Mark Ilton and Jackson T. Castro and Mason A. Acevedo and Andrés Cook and Adam Walker}, 
	year="{2020}", 
	month={Aug}
}
